# Supplementary material for: Predicting Transcription Factor Binding Sites with Deep Learning
Source: Int J Mol Sci. 2024 May 3;25(9):4990. doi: 10.3390/ijms25094990 (PMC11084193; doi:10.3390/ijms25094990)
Supplement: Supplementary file 1 [file ijms-25-04990-s001.zip]

Archive with 1 entries (1 files):
- ijms-2998033-supplementary.xlsx
