# Supplementary material for: Predicting Transcription Factor Binding Sites with Deep Learning
Source: Int J Mol Sci. 2024 May 3;25(9):4990. doi: 10.3390/ijms25094990 (PMC11084193; doi:10.3390/ijms25094990)
Supplement: Supplementary file 1 [file ijms-25-04990-s001.zip › ijms-2998033-supplementary.xlsx]

## Sheet: Foglio1
	A549	A549	A549	A549	A549	A549	A549	A549	A549	A549	A549	A549	A549	A549	A549	A549	A549	A549	A549	A549	A549	A549	A549	A549	A549	A549	GM12878	GM12878	GM12878	GM12878	GM12878	GM12878	GM12878	GM12878	GM12878	GM12878	GM12878	GM12878	GM12878	GM12878	GM12878	GM12878	GM12878	GM12878	GM12878	GM12878	GM12878	GM12878	GM12878
	CTCF	CTCF_(SC-5916)	Pol2	GR	CEBPB	USF-1	FOSL2	Rad21	TCF12	p300	CREB1_(SC-240)	GABP	NRSF	TAF1	YY1_(SC-281)	Max	ELF1_(SC-631)	BCL3	FOXA1_(SC-101058)	ZBTB33	Sin3Ak-20	ATF3	ETS1	SIX5	Pol2(phosphoS2)	BHLHE40	CTCF	Rad21	EBF1_(SC-137065)	Pol2	RUNX3_(SC-101553)	CTCF_(SC-15914)	PU.1	BATF	YY1_(SC-281)	SMC3_(ab9263)	NFIC_(SC-81335)	POU2F2	PAX5-C20	FOXM1_(SC-502)	ELF1_(SC-631)	ATF2_(SC-81188)	p300	TCF12	PAX5-N19	Znf143_(16618-1-AP)	MAZ_(ab85725)	BCL11A	SP1
TOT	8689	6811	5770	4444	3360	2785	2501	2119	1780	1535	1309	1042	1012	866	838	824	767	674	671	605	571	538	480	450	281	278	4899	2734	2616	2567	2492	2056	1632	1207	1158	1142	1066	929	920	888	887	871	869	770	747	745	727	686	683
POS	4330	3422	2824	2203	1644	1413	1254	1047	889	729	647	500	505	434	433	394	387	350	328	306	280	270	232	244	149	131	2395	1372	1307	1302	1268	1035	784	601	599	584	549	474	451	443	416	427	441	401	379	384	360	344	347
NEG	4359	3389	2946	2241	1716	1372	1247	1072	891	806	662	542	507	432	405	430	380	324	343	299	291	268	248	206	132	147	2504	1362	1309	1265	1224	1021	848	606	559	558	517	455	469	445	471	444	428	369	368	361	367	342	336
TOT
POS
NEG
TOT
POS
NEG
TOT
POS
NEG
TOT
POS
NEG
TOT
POS
NEG
TOT
POS
NEG
TOT
POS
NEG
TOT
POS
NEG
[truncated: 275 more columns]

## Sheet: FINAL
CELL-LINE TEST	CELL-LINE TRAIN	TRANSCRIPTION FACTOR	DIMENSION OF WHOLE TRAINING SAMPLE	POSITIVE ELEMENTS FOR TF IN TRAINING	NEGATIVE ELEMENTS FOR TF IN TRAINING	TOTAL ELEMENTS FOR TF IN TRAINING	POSITIVE ELEMENTS FOR TF IN TESTING	NEGATIVE ELEMENTS FOR TF IN TESTING	TOTAL ELEMENTS FOR TF IN TESTING	% OF TF IN TRAINING	AVERAGE ACCURACY	AVERAGE AUC
A549	A549	ATF3	915650	5112	5145	10257	270	268	538	0.0112019	85.1301	0.916266
A549	A549	BCL3	915650	5986	6047	12033	350	324	674	0.0131415	82.3442	0.896526
A549	A549	BHLHE40	915650	2456	2460	4916	131	147	278	0.00536886	87.7698	0.943761
A549	A549	CEBPB	915650	29602	30336	59938	1644	1716	3360	0.0654595	90.0595	0.96718
A549	A549	CREB1_(SC-240)	915650	12422	12477	24899	647	662	1309	0.0271927	82.5057	0.905343
A549	A549	CTCF	915650	137526	139378	276904	7752	7748	15500	0.302412	90.6632	0.97405
A549	A549	ELF1	915650	6773	6686	13459	387	380	767	0.0146988	82.9205	0.903611
A549	A549	ETS1	915650	4304	4313	8617	232	248	480	0.0094108	78.5417	0.872184
A549	A549	FOSL2	915650	22286	22395	44681	1254	1247	2501	0.048797	87.7649	0.949408
A549	A549	FOXA1	915650	5988	6045	12033	328	343	671	0.0131415	85.0969	0.923416
A549	A549	GABP	915650	9159	9111	18270	500	542	1042	0.019953	82.3417	0.907601
A549	A549	GR	915650	39972	40156	80128	2203	2241	4444	0.0875094	81.4581	0.895566
A549	A549	Max	915650	7849	7696	15545	394	430	824	0.016977	79.8544	0.887015
A549	A549	NRSF	915650	9244	9347	18591	505	507	1012	0.0203036	76.087	0.840307
A549	A549	p300	915650	13645	13739	27384	729	806	1535	0.0299066	81.3681	0.889856
A549	A549	Pol2	915650	54395	54362	108757	2973	3078	6051	0.118776	71.6894	0.784358
A549	A549	Rad21	915650	19011	19016	38027	1047	1072	2119	0.0415301	91.5998	0.980803
A549	A549	Sin3Ak-20	915650	4762	4751	9513	280	291	571	0.0103893	77.7583	0.869354
A549	A549	SIX5	915650	3778	3834	7612	244	206	450	0.00831322	79.5556	0.87128
A549	A549	TAF1	915650	7826	7858	15684	434	432	866	0.0171288	73.2102	0.818724
A549	A549	TCF12	915650	15857	15888	31745	889	891	1780	0.0346694	83.3146	0.914324
A549	A549	USF-1	915650	24948	25066	50014	1413	1372	2785	0.0546213	86.93	0.942479
A549	A549	YY1	915650	7746	7803	15549	433	405	838	0.0169814	79.5943	0.876925
A549	A549	ZBTB33	915650	5559	5535	11094	306	299	605	0.012116	82.9752	0.898802
A549	Gm12878	ATF3	2115801	1326	1315	2641	270	268	538	0.00124823	78.9963	0.853635
A549	Gm12878	BCL3	2115801	11892	11934	23826	350	324	674	0.011261	74.4807	0.841146
A549	Gm12878	BHLHE40	2115801	0	0	0	131	147	278	0	86.3309	0.9381
A549	Gm12878	CEBPB	2115801	0	0	0	1644	1716	3360	0	70.2679	0.775846
A549	Gm12878	CREB1_(SC-240)	2115801	0	0	0	647	662	1309	0	82.2765	0.896945
A549	Gm12878	CTCF	2115801	102460	103370	205830	7752	7748	15500	0.0972823	89.5422	0.963027
A549	Gm12878	ELF1	2115801	17757	17826	35583	387	380	767	0.0168177	82.9205	0.909778
A549	Gm12878	ETS1	2115801	3239	3233	6472	232	248	480	0.00305889	77.2917	0.848182
A549	Gm12878	FOSL2	2115801	0	0	0	1254	1247	2501	0	81.6473	0.902103
A549	Gm12878	FOXA1	2115801	0	0	0	328	343	671	0	71.535	0.820762
A549	Gm12878	GABP	2115801	5085	5104	10189	500	542	1042	0.00481567	80.1344	0.887808
A549	Gm12878	GR	2115801	0	0	0	2203	2241	4444	0	71.3771	0.80645
A549	Gm12878	Max	2115801	9865	9875	19740	394	430	824	0.0093298	81.432	0.893537
A549	Gm12878	NRSF	2115801	5428	5369	10797	505	507	1012	0.00510303	68.8735	0.78458
A549	Gm12878	p300	2115801	17639	17736	35375	729	806	1535	0.0167194	73.2899	0.810752
A549	Gm12878	Pol2	2115801	60893	60956	121849	2973	3078	6051	0.05759	69.5455	0.778956
A549	Gm12878	Rad21	2115801	56010	56468	112478	1047	1072	2119	0.053161	90.0425	0.974388
A549	Gm12878	Sin3Ak-20	2115801	0	0	0	280	291	571	0	75.4816	0.833677
A549	Gm12878	SIX5	2115801	3778	3797	7575	244	206	450	0.0035802	74	0.840582
A549	Gm12878	TAF1	2115801	11131	11151	22282	434	432	866	0.0105312	74.2494	0.830848
A549	Gm12878	TCF12	2115801	15911	16116	32027	889	891	1780	0.0151371	76.7978	0.84811
A549	Gm12878	USF-1	2115801	7644	7654	15298	1413	1372	2785	0.00723036	83.8779	0.911752
A549	Gm12878	YY1	2115801	23869	24130	47999	433	405	838	0.022686	79.9523	0.884572
A549	Gm12878	ZBTB33	2115801	1607	1676	3283	306	299	605	0.00155166	76.3636	0.857827
A549	H1hesc	ATF3	1209454	3777	3782	7559	270	268	538	0.00624993	76.3941	0.853192
A549	H1hesc	BCL3	1209454	0	0	0	350	324	674	0	75.2226	0.846623
A549	H1hesc	BHLHE40	1209454	0	0	0	131	147	278	0	83.8129	0.929324
A549	H1hesc	CEBPB	1209454	11786	12177	23963	1644	1716	3360	0.0198131	79.6131	0.876965
A549	H1hesc	CREB1_(SC-240)	1209454	0	0	0	647	662	1309	0	80.7487	0.890632
A549	H1hesc	CTCF	1209454	125565	127380	252945	7752	7748	15500	0.20914	91.5414	0.97164
A549	H1hesc	ELF1	1209454	0	0	0	387	380	767	0	80.5737	0.882456
A549	H1hesc	ETS1	1209454	0	0	0	232	248	480	0	76.0417	0.857133
A549	H1hesc	FOSL2	1209454	0	0	0	1254	1247	2501	0	79.4482	0.893327
A549	H1hesc	FOXA1	1209454	0	0	0	328	343	671	0	66.9151	0.804123
A549	H1hesc	GABP	1209454	4488	4478	8966	500	542	1042	0.00741326	79.1747	0.871712
A549	H1hesc	GR	1209454	0	0	0	2203	2241	4444	0	70.9271	0.820163
A549	H1hesc	Max	1209454	8694	8844	17538	394	430	824	0.0145008	81.6748	0.888508
A549	H1hesc	NRSF	1209454	10314	10376	20690	505	507	1012	0.0171069	75.5929	0.84408
A549	H1hesc	p300	1209454	6977	7039	14016	729	806	1535	0.0115887	73.8111	0.840388
A549	H1hesc	Pol2	1209454	24130	24187	48317	2973	3078	6051	0.0399494	71.4202	0.793001
A549	H1hesc	Rad21	1209454	100062	101781	201843	1047	1072	2119	0.166888	91.5526	0.978942
A549	H1hesc	Sin3Ak-20	1209454	7063	7136	14199	280	291	571	0.01174	74.4308	0.82851
A549	H1hesc	SIX5	1209454	2680	2647	5327	244	206	450	0.00440447	77.1111	0.849833
A549	H1hesc	TAF1	1209454	15206	15341	30547	434	432	866	0.0252569	74.5958	0.84
A549	H1hesc	TCF12	1209454	6147	6186	12333	889	891	1780	0.0101972	73.8764	0.854891
A549	H1hesc	USF-1	1209454	20363	20358	40721	1413	1372	2785	0.0336689	85.2065	0.926375
A549	H1hesc	YY1	1209454	14047	14315	28362	433	405	838	0.0234503	80.7876	0.890257
A549	H1hesc	ZBTB33	1209454	0	0	0	306	299	605	0	76.5289	0.846394
A549	Helas3	ATF3	1355580	0	0	0	270	268	538	0	82.7138	0.906868
A549	Helas3	BCL3	1355580	0	0	0	350	324	674	0	79.2285	0.893466
A549	Helas3	BHLHE40	1355580	0	0	0	131	147	278	0	85.6115	0.945007
A549	Helas3	CEBPB	1355580	46519	47514	94033	1644	1716	3360	0.0693674	89.2262	0.958436
A549	Helas3	CREB1_(SC-240)	1355580	0	0	0	647	662	1309	0	82.7349	0.911824
A549	Helas3	CTCF	1355580	114249	115695	229944	7752	7748	15500	0.169628	90.059	0.968711
A549	Helas3	ELF1	1355580	0	0	0	387	380	767	0	82.0078	0.900558
A549	Helas3	ETS1	1355580	0	0	0	232	248	480	0	77.7083	0.859653
A549	Helas3	FOSL2	1355580	0	0	0	1254	1247	2501	0	88.0848	0.951501
A549	Helas3	FOXA1	1355580	0	0	0	328	343	671	0	73.7705	0.854254
A549	Helas3	GABP	1355580	5218	5263	10481	500	542	1042	0.00773175	81.19	0.894594
A549	Helas3	GR	1355580	0	0	0	2203	2241	4444	0	76.7102	0.85385
A549	Helas3	Max	1355580	23104	23080	46184	394	430	824	0.0340695	81.1893	0.893159
A549	Helas3	NRSF	1355580	7999	7964	15963	505	507	1012	0.0117758	74.3083	0.831609
A549	Helas3	p300	1355580	0	0	0	729	806	1535	0	79.4137	0.869448
A549	Helas3	Pol2	1355580	52993	53300	106293	2973	3078	6051	0.0784115	70.0007	0.780352
A549	Helas3	Rad21	1355580	33394	33528	66922	1047	1072	2119	0.0493678	91.1279	0.979675
A549	Helas3	Sin3Ak-20	1355580	0	0	0	280	291	571	0	79.5096	0.867943
A549	Helas3	SIX5	1355580	0	0	0	244	206	450	0	77.1111	0.854608
A549	Helas3	TAF1	1355580	12452	12471	24923	434	432	866	0.0183855	76.097	0.8336
A549	Helas3	TCF12	1355580	0	0	0	889	891	1780	0	80.5618	0.894166
A549	Helas3	USF-1	1355580	0	0	0	1413	1372	2785	0	84.1293	0.919079
A549	Helas3	YY1	1355580	0	0	0	433	405	838	0	78.8783	0.865925
A549	Helas3	ZBTB33	1355580	0	0	0	306	299	605	0	81.8182	0.89654
A549	Hepg2	ATF3	2147432	2602	2604	5206	270	268	538	0.00242429	81.0409	0.900415
A549	Hepg2	BCL3	2147432	0	0	0	350	324	674	0	78.635	0.873933
A549	Hepg2	BHLHE40	2147432	2266	2263	4529	131	147	278	0.00210903	84.5324	0.929013
A549	Hepg2	CEBPB	2147432	57192	58976	116168	1644	1716	3360	0.0540962	89.5536	0.957428
A549	Hepg2	CREB1_(SC-240)	2147432	0	0	0	647	662	1309	0	81.8182	0.902378
A549	Hepg2	CTCF	2147432	147509	149286	296795	7752	7748	15500	0.138209	89.3844	0.965308
A549	Hepg2	ELF1	2147432	14168	14083	28251	387	380	767	0.0131557	82.5293	0.897729
A549	Hepg2	ETS1	2147432	0	0	0	232	248	480	0	77.2917	0.859879
A549	Hepg2	FOSL2	2147432	19660	19779	39439	1254	1247	2501	0.0183657	85.046	0.924742
A549	Hepg2	FOXA1	2147432	32960	33821	66781	328	343	671	0.0310981	81.073	0.900244
A549	Hepg2	GABP	2147432	7835	7829	15664	500	542	1042	0.00729429	81.7658	0.894207
A549	Hepg2	GR	2147432	0	0	0	2203	2241	4444	0	76.8002	0.852377
A549	Hepg2	Max	2147432	9377	9392	18769	394	430	824	0.00874021	79.1262	0.870452
A549	Hepg2	NRSF	2147432	14751	14717	29468	505	507	1012	0.0137224	75.8893	0.839026
A549	Hepg2	p300	2147432	21790	21834	43624	729	806	1535	0.0203145	79.7394	0.869761
A549	Hepg2	Pol2	2147432	66291	66967	133258	2973	3078	6051	0.0620546	71.7114	0.778446
A549	Hepg2	Rad21	2147432	70393	71358	141751	1047	1072	2119	0.0660095	89.7593	0.970384
A549	Hepg2	Sin3Ak-20	2147432	12987	13043	26030	280	291	571	0.0121215	77.2329	0.852172
A549	Hepg2	SIX5	2147432	0	0	0	244	206	450	0	74.4444	0.840761
A549	Hepg2	TAF1	2147432	12644	12659	25303	434	432	866	0.0117829	73.4411	0.811567
A549	Hepg2	TCF12	2147432	1617	1665	3282	889	891	1780	0.00152834	81.573	0.893815
A549	Hepg2	USF-1	2147432	17069	17205	34274	1413	1372	2785	0.0159605	84.991	0.929283
A549	Hepg2	YY1	2147432	13926	13879	27805	433	405	838	0.012948	77.2076	0.858324
A549	Hepg2	ZBTB33	2147432	2241	2233	4474	306	299	605	0.00208342	81.8182	0.882528
DnD41	A549	CTCF	915650	77341	78223	155564	9674	9709	19383	0.169895	89.2019	0.961589
DnD41	A549	EZH2_(39875)	915650	0	0	0	348	323	671	0	70.1937	0.787935
DnD41	Gm12878	CTCF	2115801	102460	103370	205830	9674	9709	19383	0.0972823	88.1339	0.953428
DnD41	Gm12878	EZH2_(39875)	2115801	1971	1955	3926	348	323	671	0.00185556	69.1505	0.793726
DnD41	H1hesc	CTCF	1209454	84114	85372	169486	9674	9709	19383	0.140134	89.8107	0.962007
DnD41	H1hesc	EZH2_(39875)	1209454	3585	3620	7205	348	323	671	0.00595723	72.4292	0.814971
DnD41	Helas3	CTCF	1355580	114249	115695	229944	9674	9709	19383	0.169628	88.7221	0.958786
DnD41	Helas3	EZH2_(39875)	1355580	1399	1436	2835	348	323	671	0.00209136	70.0447	0.784892
DnD41	Hepg2	CTCF	2147432	104679	105999	210678	9674	9709	19383	0.0981069	87.6283	0.951476
DnD41	Hepg2	EZH2_(39875)	2147432	2618	2617	5235	348	323	671	0.0024378	71.0879	0.790879
GM12878	A549	ATF2	915650	0	0	0	427	444	871	0	74.9713	0.82597
GM12878	A549	ATF3	915650	5112	5145	10257	41	27	68	0.0112019	85.2941	0.922313
GM12878	A549	BATF	915650	0	0	0	601	606	1207	0	76.7191	0.855601
GM12878	A549	BCL11A	915650	0	0	0	344	342	686	0	73.7609	0.819895
GM12878	A549	BCL3	915650	5986	6047	12033	285	298	583	0.0131415	71.6981	0.781738
GM12878	A549	BCLAF1_(SC-101388)	915650	0	0	0	101	124	225	0	81.3333	0.883743
GM12878	A549	BHLHE40	915650	0	0	0	254	279	533	0	76.7355	0.842999
GM12878	A549	BRCA1_(A300-000A)	915650	0	0	0	12	15	27	0	70.3704	0.811111
GM12878	A549	CEBPB_(SC-150)	915650	0	0	0	118	108	226	0	75.6637	0.808145
GM12878	A549	c-Fos	915650	0	0	0	46	48	94	0	76.5957	0.838315
GM12878	A549	CHD1_(A301-218A)	915650	0	0	0	121	118	239	0	69.4561	0.810408
GM12878	A549	CHD2_(AB68301)	915650	0	0	0	249	274	523	0	74.761	0.812535
GM12878	A549	c-Myc	915650	0	0	0	66	89	155	0	81.9355	0.902111
GM12878	A549	COREST_(sc-30189)	915650	0	0	0	19	31	50	0	72	0.758913
GM12878	A549	CTCF	915650	77341	78223	155564	3430	3525	6955	0.169895	89.076	0.964814
GM12878	A549	E2F4	915650	0	0	0	53	63	116	0	75.8621	0.840671
GM12878	A549	EBF1_(SC-137065)	915650	0	0	0	1307	1309	2616	0	70.2599	0.798204
GM12878	A549	Egr-1	915650	0	0	0	322	319	641	0	83.1513	0.89623
GM12878	A549	ELF1	915650	6773	6686	13459	518	578	1096	0.0146988	81.4816	0.880847
GM12878	A549	ETS1	915650	4304	4313	8617	68	83	151	0.0094108	86.755	0.909284
GM12878	A549	EZH2_(39875)	915650	0	0	0	44	41	85	0	70.5882	0.779933
GM12878	A549	FOXM1_(SC-502)	915650	0	0	0	443	445	888	0	74.2117	0.846623
GM12878	A549	GABP	915650	9159	9111	18270	125	129	254	0.019953	88.189	0.947473
GM12878	A549	IKZF1_(IkN)	915650	0	0	0	161	140	301	0	70.7641	0.806477
GM12878	A549	IRF4_(SC-6059)	915650	0	0	0	316	343	659	0	74.6586	0.838322
GM12878	A549	JunD	915650	0	0	0	46	48	94	0	77.6596	0.884511
GM12878	A549	Max	915650	7849	7696	15545	237	239	476	0.016977	77.3109	0.859171
GM12878	A549	MAZ_(ab85725)	915650	0	0	0	360	367	727	0	76.066	0.854337
GM12878	A549	MEF2A	915650	0	0	0	342	321	663	0	73.1523	0.823213
GM12878	A549	MEF2C_(SC-13268)	915650	0	0	0	184	162	346	0	73.6994	0.846685
GM12878	A549	MTA3_(SC-81325)	915650	0	0	0	219	246	465	0	71.828	0.793054
GM12878	A549	Mxi1_(AF4185)	915650	0	0	0	331	303	634	0	73.0284	0.810735
GM12878	A549	NFATC1_(SC-17834)	915650	0	0	0	172	204	376	0	72.6064	0.81706
GM12878	A549	NF-E2_(SC-22827)	915650	0	0	0	18	13	31	0	83.871	0.884615
GM12878	A549	NFIC_(SC-81335)	915650	0	0	0	549	517	1066	0	74.9531	0.83188
GM12878	A549	NFKB	915650	0	0	0	327	328	655	0	69.6183	0.803778
GM12878	A549	NF-YA	915650	0	0	0	38	25	63	0	74.6032	0.835789
GM12878	A549	NF-YB	915650	0	0	0	259	248	507	0	77.9093	0.85954
GM12878	A549	Nrf1	915650	0	0	0	118	101	219	0	81.2785	0.868266
GM12878	A549	NRSF	915650	9244	9347	18591	129	135	264	0.0203036	70.4545	0.760034
GM12878	A549	p300	915650	13645	13739	27384	552	537	1089	0.0299066	74.1542	0.808955
GM12878	A549	PAX5-C20	915650	0	0	0	451	469	920	0	74.7826	0.822806
GM12878	A549	PAX5-N19	915650	0	0	0	379	368	747	0	74.5649	0.833486
GM12878	A549	Pbx3	915650	0	0	0	182	202	384	0	71.3542	0.758242
GM12878	A549	PML_(SC-71910)	915650	0	0	0	308	281	589	0	75.0424	0.846848
GM12878	A549	Pol2	915650	54395	54362	108757	1785	1727	3512	0.118776	70.4654	0.788451
GM12878	A549	Pol3	915650	0	0	0	4	4	8	0	50	0.3125
GM12878	A549	POU2F2	915650	0	0	0	474	455	929	0	74.704	0.819952
GM12878	A549	PU.1	915650	0	0	0	784	848	1632	0	73.652	0.821686
GM12878	A549	Rad21	915650	19011	19016	38027	1372	1362	2734	0.0415301	89.2831	0.962111
GM12878	A549	RFX5_(200-401-194)	915650	0	0	0	73	90	163	0	76.0736	0.839422
GM12878	A549	RUNX3_(SC-101553)	915650	0	0	0	1268	1224	2492	0	73.114	0.820948
GM12878	A549	RXRA	915650	0	0	0	33	32	65	0	83.0769	0.913826
GM12878	A549	SIN3A_(NB600-1263)	915650	0	0	0	223	192	415	0	76.3855	0.858861
GM12878	A549	SIX5	915650	3778	3834	7612	86	90	176	0.00831322	81.8182	0.886305
GM12878	A549	SMC3_(ab9263)	915650	0	0	0	584	558	1142	0	88.6165	0.954952
GM12878	A549	SP1	915650	0	0	0	347	336	683	0	75.549	0.835778
GM12878	A549	SRF	915650	0	0	0	158	166	324	0	78.7037	0.875057
GM12878	A549	STAT1	915650	0	0	0	21	34	55	0	81.8182	0.885154
GM12878	A549	STAT3	915650	0	0	0	129	124	253	0	70.3557	0.809515
GM12878	A549	STAT5A_(SC-74442)	915650	0	0	0	137	132	269	0	68.7732	0.793077
GM12878	A549	TAF1	915650	7826	7858	15684	274	255	529	0.0171288	76.7486	0.865278
GM12878	A549	TBLR1_(ab24550)	915650	0	0	0	266	247	513	0	76.4133	0.836459
GM12878	A549	TBP	915650	0	0	0	270	295	565	0	71.8584	0.787772
GM12878	A549	TCF12	915650	15857	15888	31745	401	369	770	0.0346694	73.6364	0.845157
GM12878	A549	TCF3_(SC-349)	915650	0	0	0	302	307	609	0	76.6831	0.848631
GM12878	A549	TR4	915650	0	0	0	22	19	41	0	68.2927	0.76555
GM12878	A549	USF-1	915650	24948	25066	50014	192	188	380	0.0546213	85.5263	0.937555
GM12878	A549	USF2	915650	0	0	0	165	181	346	0	84.3931	0.912573
GM12878	A549	WHIP	915650	0	0	0	263	260	523	0	66.348	0.743521
GM12878	A549	YY1	915650	7746	7803	15549	639	603	1242	0.0169814	77.8189	0.832198
GM12878	A549	ZBTB33	915650	5559	5535	11094	41	45	86	0.012116	82.5581	0.908401
GM12878	A549	ZEB1_(SC-25388)	915650	0	0	0	87	109	196	0	78.0612	0.832859
GM12878	A549	Znf143_(16618-1-AP)	915650	0	0	0	384	361	745	0	89.396	0.967726
GM12878	A549	ZNF274	915650	0	0	0	5	6	11	0	90.9091	1
GM12878	A549	ZZZ3	915650	0	0	0	13	15	28	0	71.4286	0.794872
GM12878	Gm12878	ATF2	2115801	18235	18275	36510	427	444	871	0.0172559	83.3525	0.907768
GM12878	Gm12878	ATF3	2115801	1326	1315	2641	41	27	68	0.00124823	88.2353	0.939476
GM12878	Gm12878	BATF	2115801	25107	25344	50451	601	606	1207	0.0238449	86.4954	0.940152
GM12878	Gm12878	BCL11A	2115801	13942	14001	27943	344	342	686	0.0132068	87.172	0.940279
GM12878	Gm12878	BCL3	2115801	11892	11934	23826	285	298	583	0.011261	80.1029	0.881561
GM12878	Gm12878	BCLAF1_(SC-101388)	2115801	4800	4815	9615	101	124	225	0.00454438	83.5556	0.910971
GM12878	Gm12878	BHLHE40	2115801	10936	10962	21898	254	279	533	0.0103497	83.3021	0.926947
GM12878	Gm12878	BRCA1_(A300-000A)	2115801	421	427	848	12	15	27	0.000400794	81.4815	0.777778
GM12878	Gm12878	CEBPB_(SC-150)	2115801	4526	4593	9119	118	108	226	0.00430995	80.531	0.899247
GM12878	Gm12878	c-Fos	2115801	1738	1739	3477	46	48	94	0.00164335	88.2979	0.919384
GM12878	Gm12878	CHD1_(A301-218A)	2115801	5210	5274	10484	121	118	239	0.0049551	71.9665	0.83289
GM12878	Gm12878	CHD2_(AB68301)	2115801	12218	12160	24378	249	274	523	0.0115219	81.6444	0.881775
GM12878	Gm12878	c-Myc	2115801	2921	2907	5828	66	89	155	0.00275451	83.2258	0.900238
GM12878	Gm12878	COREST_(sc-30189)	2115801	1116	1080	2196	19	31	50	0.0010379	82	0.876061
GM12878	Gm12878	CTCF	2115801	144983	146269	291252	3430	3525	6955	0.137656	88.6334	0.959632
GM12878	Gm12878	E2F4	2115801	2713	2690	5403	53	63	116	0.00255364	80.1724	0.838275
GM12878	Gm12878	EBF1_(SC-137065)	2115801	53809	54249	108058	1307	1309	2616	0.0510719	80.3899	0.886902
GM12878	Gm12878	Egr-1	2115801	12772	12810	25582	322	319	641	0.0120909	85.1794	0.917405
GM12878	Gm12878	ELF1	2115801	22175	22196	44371	518	578	1096	0.0209713	83.6085	0.917293
GM12878	Gm12878	ETS1	2115801	3239	3233	6472	68	83	151	0.00305889	81.457	0.896527
GM12878	Gm12878	EZH2_(39875)	2115801	1971	1955	3926	44	41	85	0.00185556	77.6471	0.847007
GM12878	Gm12878	FOXM1_(SC-502)	2115801	17928	17913	35841	443	445	888	0.0169397	84.009	0.917655
GM12878	Gm12878	GABP	2115801	5085	5104	10189	125	129	254	0.00481567	88.5827	0.955411
GM12878	Gm12878	IKZF1_(IkN)	2115801	7087	7109	14196	161	140	301	0.00670952	77.0764	0.857897
GM12878	Gm12878	IRF4_(SC-6059)	2115801	13873	13963	27836	316	343	659	0.0131562	87.8604	0.946562
GM12878	Gm12878	JunD	2115801	1973	1916	3889	46	48	94	0.00183807	93.617	0.980525
GM12878	Gm12878	Max	2115801	9865	9875	19740	237	239	476	0.0093298	79.8319	0.887294
GM12878	Gm12878	MAZ_(ab85725)	2115801	14835	14840	29675	360	367	727	0.0140254	80.8803	0.887837
GM12878	Gm12878	MEF2A	2115801	13780	13817	27597	342	321	663	0.0130433	85.5204	0.927556
GM12878	Gm12878	MEF2C_(SC-13268)	2115801	7239	7222	14461	184	162	346	0.00683476	87.2832	0.948235
GM12878	Gm12878	MTA3_(SC-81325)	2115801	9408	9364	18772	219	246	465	0.00887229	80.4301	0.877325
GM12878	Gm12878	Mxi1_(AF4185)	2115801	13888	13973	27861	331	303	634	0.0131681	79.3375	0.879992
GM12878	Gm12878	NFATC1_(SC-17834)	2115801	8362	8264	16626	172	204	376	0.00785802	84.0426	0.913674
GM12878	Gm12878	NF-E2_(SC-22827)	2115801	607	602	1209	18	13	31	0.000571415	83.871	0.880342
GM12878	Gm12878	NFIC_(SC-81335)	2115801	22003	22283	44286	549	517	1066	0.0209311	84.2402	0.920464
GM12878	Gm12878	NFKB	2115801	13328	13355	26683	327	328	655	0.0126113	83.9695	0.914289
GM12878	Gm12878	NF-YA	2115801	1443	1435	2878	38	25	63	0.00136024	82.5397	0.934737
GM12878	Gm12878	NF-YB	2115801	9119	10307	19426	259	248	507	0.00918139	83.432	0.914638
GM12878	Gm12878	Nrf1	2115801	4406	4421	8827	118	101	219	0.00417194	79.9087	0.854758
GM12878	Gm12878	NRSF	2115801	5428	5369	10797	129	135	264	0.00510303	70.4545	0.762906
GM12878	Gm12878	p300	2115801	22518	22553	45071	552	537	1089	0.0213021	84.7814	0.926206
GM12878	Gm12878	PAX5-C20	2115801	19203	19836	39039	451	469	920	0.0184512	82.1739	0.892804
GM12878	Gm12878	PAX5-N19	2115801	15299	15516	30815	379	368	747	0.0145642	84.6051	0.930703
GM12878	Gm12878	Pbx3	2115801	7631	7743	15374	182	202	384	0.00726628	78.125	0.845555
GM12878	Gm12878	PML_(SC-71910)	2115801	12697	12725	25422	308	281	589	0.0120153	81.1545	0.888305
GM12878	Gm12878	Pol2	2115801	73215	73222	146437	1785	1727	3512	0.0692111	72.5276	0.80716
GM12878	Gm12878	Pol3	2115801	172	163	335	4	4	8	0.000158332	62.5	0.5
GM12878	Gm12878	POU2F2	2115801	17831	17880	35711	474	455	929	0.0168782	82.1313	0.886883
GM12878	Gm12878	PU.1	2115801	32841	33410	66251	784	848	1632	0.0313125	89.6446	0.961852
GM12878	Gm12878	Rad21	2115801	56010	56468	112478	1372	1362	2734	0.053161	90.0512	0.967322
GM12878	Gm12878	RFX5_(200-401-194)	2115801	3403	3375	6778	73	90	163	0.00320351	77.9141	0.898782
GM12878	Gm12878	RUNX3_(SC-101553)	2115801	52123	52667	104790	1268	1224	2492	0.0495273	85.6742	0.933867
GM12878	Gm12878	RXRA	2115801	1358	1338	2696	33	32	65	0.00127422	90.7692	0.944129
GM12878	Gm12878	SIN3A_(NB600-1263)	2115801	8160	8225	16385	223	192	415	0.00774411	78.7952	0.860356
GM12878	Gm12878	SIX5	2115801	3778	3797	7575	86	90	176	0.0035802	84.6591	0.905297
GM12878	Gm12878	SMC3_(ab9263)	2115801	23503	23605	47108	584	558	1142	0.0222649	90.2802	0.967628
GM12878	Gm12878	SP1	2115801	14197	14230	28427	347	336	683	0.0134356	83.8946	0.91773
GM12878	Gm12878	SRF	2115801	6661	6696	13357	158	166	324	0.00631298	84.8765	0.939454
GM12878	Gm12878	STAT1	2115801	1416	1374	2790	21	34	55	0.00131865	74.5455	0.80112
GM12878	Gm12878	STAT3	2115801	5115	5067	10182	129	124	253	0.00481236	77.8656	0.868842
GM12878	Gm12878	STAT5A_(SC-74442)	2115801	5788	5802	11590	137	132	269	0.00547783	79.1822	0.87641
GM12878	Gm12878	TAF1	2115801	11131	11151	22282	274	255	529	0.0105312	82.4197	0.901975
GM12878	Gm12878	TBLR1_(ab24550)	2115801	10728	10727	21455	266	247	513	0.0101404	83.6257	0.918724
GM12878	Gm12878	TBP	2115801	11674	11594	23268	270	295	565	0.0109973	75.7522	0.839837
GM12878	Gm12878	TCF12	2115801	15911	16116	32027	401	369	770	0.0151371	83.7662	0.909887
GM12878	Gm12878	TCF3_(SC-349)	2115801	12483	12569	25052	302	307	609	0.0118404	83.4154	0.914997
GM12878	Gm12878	TR4	2115801	868	906	1774	22	19	41	0.000838453	75.6098	0.813397
GM12878	Gm12878	USF-1	2115801	7644	7654	15298	192	188	380	0.00723036	87.6316	0.946199
GM12878	Gm12878	USF2	2115801	7059	7059	14118	165	181	346	0.00667265	85.2601	0.923355
GM12878	Gm12878	WHIP	2115801	11025	11126	22151	263	260	523	0.0104693	71.5105	0.791606
GM12878	Gm12878	YY1	2115801	25459	25731	51190	639	603	1242	0.0241941	76.6901	0.863435
GM12878	Gm12878	ZBTB33	2115801	1607	1676	3283	41	45	86	0.00155166	80.2326	0.915447
GM12878	Gm12878	ZEB1_(SC-25388)	2115801	3825	3834	7659	87	109	196	0.00361991	78.0612	0.833913
GM12878	Gm12878	Znf143_(16618-1-AP)	2115801	15572	15625	31197	384	361	745	0.0147448	89.7987	0.96176
GM12878	Gm12878	ZNF274	2115801	174	185	359	5	6	11	0.000169676	54.5455	0.733333
GM12878	Gm12878	ZZZ3	2115801	499	511	1010	13	15	28	0.000477361	75	0.876923
GM12878	H1hesc	ATF2	1209454	4694	4760	9454	427	444	871	0.00781675	71.1825	0.821771
GM12878	H1hesc	ATF3	1209454	3777	3782	7559	41	27	68	0.00624993	86.7647	0.943089
GM12878	H1hesc	BATF	1209454	0	0	0	601	606	1207	0	71.9967	0.82994
GM12878	H1hesc	BCL11A	1209454	1962	1978	3940	344	342	686	0.00325767	69.242	0.835416
GM12878	H1hesc	BCL3	1209454	0	0	0	285	298	583	0	69.8113	0.777217
GM12878	H1hesc	BCLAF1_(SC-101388)	1209454	0	0	0	101	124	225	0	79.1111	0.886458
GM12878	H1hesc	BHLHE40	1209454	0	0	0	254	279	533	0	78.6116	0.864519
GM12878	H1hesc	BRCA1_(A300-000A)	1209454	1585	1579	3164	12	15	27	0.00261606	77.7778	0.816667
GM12878	H1hesc	CEBPB_(SC-150)	1209454	0	0	0	118	108	226	0	66.8142	0.797316
GM12878	H1hesc	c-Fos	1209454	0	0	0	46	48	94	0	81.9149	0.879076
GM12878	H1hesc	CHD1_(A301-218A)	1209454	7367	7343	14710	121	118	239	0.0121625	72.3849	0.811668
GM12878	H1hesc	CHD2_(AB68301)	1209454	5368	5380	10748	249	274	523	0.00888665	75.9082	0.830754
GM12878	H1hesc	c-Myc	1209454	4544	4599	9143	66	89	155	0.00755961	82.5806	0.892748
GM12878	H1hesc	COREST_(sc-30189)	1209454	0	0	0	19	31	50	0	64	0.701188
GM12878	H1hesc	CTCF	1209454	84114	85372	169486	3430	3525	6955	0.140134	90.8826	0.968549
GM12878	H1hesc	E2F4	1209454	0	0	0	53	63	116	0	79.3103	0.84097
GM12878	H1hesc	EBF1_(SC-137065)	1209454	0	0	0	1307	1309	2616	0	68.8456	0.799855
GM12878	H1hesc	Egr-1	1209454	6844	6941	13785	322	319	641	0.0113977	82.0593	0.893874
GM12878	H1hesc	ELF1	1209454	0	0	0	518	578	1096	0	81.2699	0.882645
GM12878	H1hesc	ETS1	1209454	0	0	0	68	83	151	0	81.457	0.910702
GM12878	H1hesc	EZH2_(39875)	1209454	3585	3620	7205	44	41	85	0.00595723	74.1176	0.838692
GM12878	H1hesc	FOXM1_(SC-502)	1209454	0	0	0	443	445	888	0	73.7613	0.849266
GM12878	H1hesc	GABP	1209454	4488	4478	8966	125	129	254	0.00741326	85.0394	0.923845
GM12878	H1hesc	IKZF1_(IkN)	1209454	0	0	0	161	140	301	0	66.7774	0.785182
GM12878	H1hesc	IRF4_(SC-6059)	1209454	0	0	0	316	343	659	0	72.3824	0.828191
GM12878	H1hesc	JunD	1209454	14142	14119	28261	46	48	94	0.0233667	62.766	0.811594
GM12878	H1hesc	Max	1209454	8694	8844	17538	237	239	476	0.0145008	79.4118	0.860742
GM12878	H1hesc	MAZ_(ab85725)	1209454	0	0	0	360	367	727	0	76.7538	0.855033
GM12878	H1hesc	MEF2A	1209454	0	0	0	342	321	663	0	71.0407	0.827331
GM12878	H1hesc	MEF2C_(SC-13268)	1209454	0	0	0	184	162	346	0	72.2543	0.859199
GM12878	H1hesc	MTA3_(SC-81325)	1209454	0	0	0	219	246	465	0	68.3871	0.79905
GM12878	H1hesc	Mxi1_(AF4185)	1209454	5017	5058	10075	331	303	634	0.00833021	72.8707	0.828443
GM12878	H1hesc	NFATC1_(SC-17834)	1209454	0	0	0	172	204	376	0	73.1383	0.826322
GM12878	H1hesc	NF-E2_(SC-22827)	1209454	0	0	0	18	13	31	0	83.871	0.888889
GM12878	H1hesc	NFIC_(SC-81335)	1209454	0	0	0	549	517	1066	0	72.5141	0.824499
GM12878	H1hesc	NFKB	1209454	0	0	0	327	328	655	0	71.145	0.805288
GM12878	H1hesc	NF-YA	1209454	0	0	0	38	25	63	0	74.6032	0.852632
GM12878	H1hesc	NF-YB	1209454	0	0	0	259	248	507	0	80.8679	0.901996
GM12878	H1hesc	Nrf1	1209454	3479	3525	7004	118	101	219	0.00579104	82.1918	0.882111
GM12878	H1hesc	NRSF	1209454	10314	10376	20690	129	135	264	0.0171069	78.0303	0.890612
GM12878	H1hesc	p300	1209454	6977	7039	14016	552	537	1089	0.0115887	69.0219	0.818353
GM12878	H1hesc	PAX5-C20	1209454	0	0	0	451	469	920	0	74.3478	0.828228
GM12878	H1hesc	PAX5-N19	1209454	0	0	0	379	368	747	0	72.1553	0.832189
GM12878	H1hesc	Pbx3	1209454	0	0	0	182	202	384	0	70.5729	0.767544
GM12878	H1hesc	PML_(SC-71910)	1209454	0	0	0	308	281	589	0	76.7402	0.860043
GM12878	H1hesc	Pol2	1209454	39953	40142	80095	1785	1727	3512	0.0662241	71.4696	0.793816
GM12878	H1hesc	Pol3	1209454	0	0	0	4	4	8	0	37.5	0.5
GM12878	H1hesc	POU2F2	1209454	0	0	0	474	455	929	0	74.9193	0.847063
GM12878	H1hesc	PU.1	1209454	0	0	0	784	848	1632	0	71.3848	0.813813
GM12878	H1hesc	Rad21	1209454	100062	101781	201843	1372	1362	2734	0.166888	91.0753	0.966329
GM12878	H1hesc	RFX5_(200-401-194)	1209454	1312	1312	2624	73	90	163	0.00216957	74.8466	0.843075
GM12878	H1hesc	RUNX3_(SC-101553)	1209454	0	0	0	1268	1224	2492	0	73.0337	0.830858
GM12878	H1hesc	RXRA	1209454	1021	1040	2061	33	32	65	0.00170407	83.0769	0.893939
GM12878	H1hesc	SIN3A_(NB600-1263)	1209454	16803	16884	33687	223	192	415	0.0278531	77.8313	0.854937
GM12878	H1hesc	SIX5	1209454	2680	2647	5327	86	90	176	0.00440447	83.5227	0.893798
GM12878	H1hesc	SMC3_(ab9263)	1209454	0	0	0	584	558	1142	0	89.8424	0.953469
GM12878	H1hesc	SP1	1209454	11724	11815	23539	347	336	683	0.0194625	74.6706	0.849509
GM12878	H1hesc	SRF	1209454	3785	3999	7784	158	166	324	0.00643596	78.3951	0.87052
GM12878	H1hesc	STAT1	1209454	0	0	0	21	34	55	0	81.8182	0.855742
GM12878	H1hesc	STAT3	1209454	0	0	0	129	124	253	0	69.5652	0.819642
GM12878	H1hesc	STAT5A_(SC-74442)	1209454	0	0	0	137	132	269	0	70.632	0.778589
GM12878	H1hesc	TAF1	1209454	15206	15341	30547	274	255	529	0.0252569	80.3403	0.883856
GM12878	H1hesc	TBLR1_(ab24550)	1209454	0	0	0	266	247	513	0	72.5146	0.836048
GM12878	H1hesc	TBP	1209454	13423	13499	26922	270	295	565	0.0222596	72.7434	0.782674
GM12878	H1hesc	TCF12	1209454	6147	6186	12333	401	369	770	0.0101972	75.974	0.856004
GM12878	H1hesc	TCF3_(SC-349)	1209454	0	0	0	302	307	609	0	77.8325	0.874485
GM12878	H1hesc	TR4	1209454	0	0	0	22	19	41	0	65.8537	0.720096
GM12878	H1hesc	USF-1	1209454	20363	20358	40721	192	188	380	0.0336689	86.3158	0.942708
GM12878	H1hesc	USF2	1209454	5439	5473	10912	165	181	346	0.00902225	87.5723	0.939193
GM12878	H1hesc	WHIP	1209454	0	0	0	263	260	523	0	69.7897	0.776791
GM12878	H1hesc	YY1	1209454	14047	14315	28362	639	603	1242	0.0234503	78.5961	0.871969
GM12878	H1hesc	ZBTB33	1209454	0	0	0	41	45	86	0	83.7209	0.893225
GM12878	H1hesc	ZEB1_(SC-25388)	1209454	0	0	0	87	109	196	0	78.5714	0.857324
GM12878	H1hesc	Znf143_(16618-1-AP)	1209454	24005	24314	48319	384	361	745	0.0399511	90.7383	0.973504
GM12878	H1hesc	ZNF274	1209454	0	0	0	5	6	11	0	90.9091	1
GM12878	H1hesc	ZZZ3	1209454	0	0	0	13	15	28	0	75	0.825641
GM12878	Helas3	ATF2	1355580	0	0	0	427	444	871	0	75.0861	0.838028
GM12878	Helas3	ATF3	1355580	0	0	0	41	27	68	0	86.7647	0.899729
GM12878	Helas3	BATF	1355580	0	0	0	601	606	1207	0	77.879	0.869038
GM12878	Helas3	BCL11A	1355580	0	0	0	344	342	686	0	73.7609	0.844154
GM12878	Helas3	BCL3	1355580	0	0	0	285	298	583	0	71.1835	0.786012
GM12878	Helas3	BCLAF1_(SC-101388)	1355580	0	0	0	101	124	225	0	82.2222	0.873842
GM12878	Helas3	BHLHE40	1355580	0	0	0	254	279	533	0	78.6116	0.856066
GM12878	Helas3	BRCA1_(A300-000A)	1355580	6308	6312	12620	12	15	27	0.00930967	74.0741	0.816667
GM12878	Helas3	CEBPB_(SC-150)	1355580	0	0	0	118	108	226	0	80.9735	0.84785
GM12878	Helas3	c-Fos	1355580	7246	7243	14489	46	48	94	0.0106884	86.1702	0.912138
GM12878	Helas3	CHD1_(A301-218A)	1355580	0	0	0	121	118	239	0	69.8745	0.801653
GM12878	Helas3	CHD2_(AB68301)	1355580	15891	15969	31860	249	274	523	0.0235029	74.1874	0.826664
GM12878	Helas3	c-Myc	1355580	10161	10301	20462	66	89	155	0.0150946	80.6452	0.886619
GM12878	Helas3	COREST_(sc-30189)	1355580	12757	12825	25582	19	31	50	0.0188716	68	0.728353
GM12878	Helas3	CTCF	1355580	114249	115695	229944	3430	3525	6955	0.169628	88.9025	0.962587
GM12878	Helas3	E2F4	1355580	2173	2206	4379	53	63	116	0.00323035	81.0345	0.869721
GM12878	Helas3	EBF1_(SC-137065)	1355580	0	0	0	1307	1309	2616	0	72.7446	0.821109
GM12878	Helas3	Egr-1	1355580	0	0	0	322	319	641	0	80.3432	0.891226
GM12878	Helas3	ELF1	1355580	3782	3726	7508	518	578	1096	0.00553859	81.1159	0.879595
GM12878	Helas3	ETS1	1355580	0	0	0	68	83	151	0	83.4437	0.906272
GM12878	Helas3	EZH2_(39875)	1355580	1399	1436	2835	44	41	85	0.00209136	69.4118	0.778825
GM12878	Helas3	FOXM1_(SC-502)	1355580	0	0	0	443	445	888	0	76.6892	0.86563
GM12878	Helas3	GABP	1355580	5218	5263	10481	125	129	254	0.00773175	87.0079	0.939597
GM12878	Helas3	IKZF1_(IkN)	1355580	0	0	0	161	140	301	0	68.4385	0.837799
GM12878	Helas3	IRF4_(SC-6059)	1355580	0	0	0	316	343	659	0	75.569	0.842667
GM12878	Helas3	JunD	1355580	24567	24550	49117	46	48	94	0.0362332	73.4043	0.879982
GM12878	Helas3	Max	1355580	23104	23080	46184	237	239	476	0.0340695	77.3109	0.863461
GM12878	Helas3	MAZ_(ab85725)	1355580	10471	10462	20933	360	367	727	0.0154421	79.5048	0.87282
GM12878	Helas3	MEF2A	1355580	0	0	0	342	321	663	0	74.6606	0.84308
GM12878	Helas3	MEF2C_(SC-13268)	1355580	0	0	0	184	162	346	0	76.8786	0.876778
GM12878	Helas3	MTA3_(SC-81325)	1355580	0	0	0	219	246	465	0	73.1183	0.821008
GM12878	Helas3	Mxi1_(AF4185)	1355580	9392	9430	18822	331	303	634	0.0138848	73.0284	0.812968
GM12878	Helas3	NFATC1_(SC-17834)	1355580	0	0	0	172	204	376	0	72.6064	0.814039
GM12878	Helas3	NF-E2_(SC-22827)	1355580	0	0	0	18	13	31	0	87.0968	0.893162
GM12878	Helas3	NFIC_(SC-81335)	1355580	0	0	0	549	517	1066	0	73.9212	0.825101
GM12878	Helas3	NFKB	1355580	0	0	0	327	328	655	0	70.687	0.816691
GM12878	Helas3	NF-YA	1355580	4635	4609	9244	38	25	63	0.00681922	87.3016	0.896842
GM12878	Helas3	NF-YB	1355580	5308	5502	10810	259	248	507	0.00797445	79.6844	0.883703
GM12878	Helas3	Nrf1	1355580	2257	2244	4501	118	101	219	0.00332035	84.0183	0.897634
GM12878	Helas3	NRSF	1355580	7999	7964	15963	129	135	264	0.0117758	72.3485	0.780132
GM12878	Helas3	p300	1355580	20131	20106	40237	552	537	1089	0.0296825	73.248	0.823994
GM12878	Helas3	PAX5-C20	1355580	0	0	0	451	469	920	0	77.1739	0.835594
GM12878	Helas3	PAX5-N19	1355580	0	0	0	379	368	747	0	76.9746	0.849325
GM12878	Helas3	Pbx3	1355580	0	0	0	182	202	384	0	69.2708	0.776493
GM12878	Helas3	PML_(SC-71910)	1355580	0	0	0	308	281	589	0	74.3633	0.840274
GM12878	Helas3	Pol2	1355580	52993	53300	106293	1785	1727	3512	0.0784115	69.9033	0.776547
GM12878	Helas3	Pol3	1355580	0	0	0	4	4	8	0	37.5	0.3125
GM12878	Helas3	POU2F2	1355580	0	0	0	474	455	929	0	73.0893	0.809111
GM12878	Helas3	PU.1	1355580	0	0	0	784	848	1632	0	74.2647	0.834331
GM12878	Helas3	Rad21	1355580	33394	33528	66922	1372	1362	2734	0.0493678	89.1368	0.960272
GM12878	Helas3	RFX5_(200-401-194)	1355580	14990	15082	30072	73	90	163	0.0221839	79.1411	0.86484
GM12878	Helas3	RUNX3_(SC-101553)	1355580	0	0	0	1268	1224	2492	0	74.679	0.835821
GM12878	Helas3	RXRA	1355580	0	0	0	33	32	65	0	87.6923	0.901515
GM12878	Helas3	SIN3A_(NB600-1263)	1355580	0	0	0	223	192	415	0	78.0723	0.850079
GM12878	Helas3	SIX5	1355580	0	0	0	86	90	176	0	83.5227	0.886693
GM12878	Helas3	SMC3_(ab9263)	1355580	30561	30662	61223	584	558	1142	0.0451637	88.5289	0.954277
GM12878	Helas3	SP1	1355580	0	0	0	347	336	683	0	77.0132	0.859587
GM12878	Helas3	SRF	1355580	0	0	0	158	166	324	0	81.1728	0.876392
GM12878	Helas3	STAT1	1355580	12166	12648	24814	21	34	55	0.0183051	80	0.89916
GM12878	Helas3	STAT3	1355580	10738	10823	21561	129	124	253	0.0159054	72.7273	0.82183
GM12878	Helas3	STAT5A_(SC-74442)	1355580	0	0	0	137	132	269	0	72.4907	0.798994
GM12878	Helas3	TAF1	1355580	12452	12471	24923	274	255	529	0.0183855	79.9622	0.872649
GM12878	Helas3	TBLR1_(ab24550)	1355580	0	0	0	266	247	513	0	75.6335	0.842303
GM12878	Helas3	TBP	1355580	14366	14345	28711	270	295	565	0.0211799	73.4513	0.799435
GM12878	Helas3	TCF12	1355580	0	0	0	401	369	770	0	74.8052	0.828329
GM12878	Helas3	TCF3_(SC-349)	1355580	0	0	0	302	307	609	0	78.1609	0.866665
GM12878	Helas3	TR4	1355580	1639	1649	3288	22	19	41	0.00242553	68.2927	0.784689
GM12878	Helas3	USF-1	1355580	0	0	0	192	188	380	0	84.2105	0.929133
GM12878	Helas3	USF2	1355580	9558	9620	19178	165	181	346	0.0141474	82.948	0.906814
GM12878	Helas3	WHIP	1355580	0	0	0	263	260	523	0	68.8337	0.76654
GM12878	Helas3	YY1	1355580	0	0	0	639	603	1242	0	77.4827	0.856987
GM12878	Helas3	ZBTB33	1355580	0	0	0	41	45	86	0	86.0465	0.943089
GM12878	Helas3	ZEB1_(SC-25388)	1355580	0	0	0	87	109	196	0	73.9796	0.806285
GM12878	Helas3	Znf143_(16618-1-AP)	1355580	5490	5551	11041	384	361	745	0.00814485	88.5906	0.961702
GM12878	Helas3	ZNF274	1355580	67	71	138	5	6	11	0.000101801	63.6364	0.7
GM12878	Helas3	ZZZ3	1355580	187	179	366	13	15	28	0.000269995	75	0.8
GM12878	Hepg2	ATF2	2147432	0	0	0	427	444	871	0	71.9862	0.802435
GM12878	Hepg2	ATF3	2147432	2602	2604	5206	41	27	68	0.00242429	85.2941	0.910569
GM12878	Hepg2	BATF	2147432	0	0	0	601	606	1207	0	71.9967	0.814783
GM12878	Hepg2	BCL11A	2147432	0	0	0	344	342	686	0	72.3032	0.817855
GM12878	Hepg2	BCL3	2147432	0	0	0	285	298	583	0	69.1252	0.755457
GM12878	Hepg2	BCLAF1_(SC-101388)	2147432	0	0	0	101	124	225	0	77.7778	0.85428
GM12878	Hepg2	BHLHE40	2147432	11484	11561	23045	254	279	533	0.0107314	75.7974	0.834773
GM12878	Hepg2	BRCA1_(A300-000A)	2147432	1195	1165	2360	12	15	27	0.00109899	70.3704	0.805556
GM12878	Hepg2	CEBPB_(SC-150)	2147432	13150	14248	27398	118	108	226	0.0127585	70.7965	0.791745
GM12878	Hepg2	c-Fos	2147432	0	0	0	46	48	94	0	80.8511	0.873641
GM12878	Hepg2	CHD1_(A301-218A)	2147432	0	0	0	121	118	239	0	69.8745	0.820913
GM12878	Hepg2	CHD2_(AB68301)	2147432	4037	4063	8100	249	274	523	0.00377195	74.5698	0.796324
GM12878	Hepg2	c-Myc	2147432	3507	3503	7010	66	89	155	0.00326436	79.3548	0.888832
GM12878	Hepg2	COREST_(sc-30189)	2147432	4270	4244	8514	19	31	50	0.00396474	68	0.724958
GM12878	Hepg2	CTCF	2147432	104679	105999	210678	3430	3525	6955	0.0981069	88.5555	0.957702
GM12878	Hepg2	E2F4	2147432	0	0	0	53	63	116	0	80.1724	0.855945
GM12878	Hepg2	EBF1_(SC-137065)	2147432	0	0	0	1307	1309	2616	0	69.9159	0.779759
GM12878	Hepg2	Egr-1	2147432	0	0	0	322	319	641	0	80.8112	0.88596
GM12878	Hepg2	ELF1	2147432	14168	14083	28251	518	578	1096	0.0131557	80.1576	0.874107
GM12878	Hepg2	ETS1	2147432	0	0	0	68	83	151	0	84.106	0.912119
GM12878	Hepg2	EZH2_(39875)	2147432	2618	2617	5235	44	41	85	0.0024378	67.0588	0.80765
GM12878	Hepg2	FOXM1_(SC-502)	2147432	0	0	0	443	445	888	0	74.8874	0.819717
GM12878	Hepg2	GABP	2147432	7835	7829	15664	125	129	254	0.00729429	85.4331	0.927938
GM12878	Hepg2	IKZF1_(IkN)	2147432	0	0	0	161	140	301	0	67.4419	0.769343
GM12878	Hepg2	IRF4_(SC-6059)	2147432	0	0	0	316	343	659	0	72.6859	0.808374
GM12878	Hepg2	JunD	2147432	42305	42468	84773	46	48	94	0.0394765	70.2128	0.818388
GM12878	Hepg2	Max	2147432	9377	9392	18769	237	239	476	0.00874021	77.9412	0.860106
GM12878	Hepg2	MAZ_(ab85725)	2147432	9578	9572	19150	360	367	727	0.00891763	76.066	0.845156
GM12878	Hepg2	MEF2A	2147432	0	0	0	342	321	663	0	70.5882	0.810761
GM12878	Hepg2	MEF2C_(SC-13268)	2147432	0	0	0	184	162	346	0	73.4104	0.835715
GM12878	Hepg2	MTA3_(SC-81325)	2147432	0	0	0	219	246	465	0	67.3118	0.771467
GM12878	Hepg2	Mxi1_(AF4185)	2147432	16083	16131	32214	331	303	634	0.0150012	71.4511	0.805101
GM12878	Hepg2	NFATC1_(SC-17834)	2147432	0	0	0	172	204	376	0	72.3404	0.79483
GM12878	Hepg2	NF-E2_(SC-22827)	2147432	0	0	0	18	13	31	0	83.871	0.858974
GM12878	Hepg2	NFIC_(SC-81335)	2147432	12545	12612	25157	549	517	1066	0.0117149	71.1069	0.790384
GM12878	Hepg2	NFKB	2147432	0	0	0	327	328	655	0	68.3969	0.776516
GM12878	Hepg2	NF-YA	2147432	0	0	0	38	25	63	0	76.1905	0.817895
GM12878	Hepg2	NF-YB	2147432	0	0	0	259	248	507	0	78.1065	0.86228
GM12878	Hepg2	Nrf1	2147432	1491	1485	2976	118	101	219	0.00138584	79.4521	0.876993
GM12878	Hepg2	NRSF	2147432	14751	14717	29468	129	135	264	0.0137224	71.9697	0.757967
GM12878	Hepg2	p300	2147432	27041	27089	54130	552	537	1089	0.0252069	69.7756	0.80182
GM12878	Hepg2	PAX5-C20	2147432	0	0	0	451	469	920	0	75.3261	0.824578
GM12878	Hepg2	PAX5-N19	2147432	0	0	0	379	368	747	0	72.6908	0.804778
GM12878	Hepg2	Pbx3	2147432	0	0	0	182	202	384	0	71.875	0.763274
GM12878	Hepg2	PML_(SC-71910)	2147432	0	0	0	308	281	589	0	73.3447	0.819511
GM12878	Hepg2	Pol2	2147432	80940	81600	162540	1785	1727	3512	0.0756904	68.0171	0.762473
GM12878	Hepg2	Pol3	2147432	0	0	0	4	4	8	0	62.5	0.5
GM12878	Hepg2	POU2F2	2147432	0	0	0	474	455	929	0	72.2282	0.807057
GM12878	Hepg2	PU.1	2147432	0	0	0	784	848	1632	0	72.8554	0.80726
GM12878	Hepg2	Rad21	2147432	70393	71358	141751	1372	1362	2734	0.0660095	89.0271	0.957027
GM12878	Hepg2	RFX5_(200-401-194)	2147432	4703	4759	9462	73	90	163	0.00440619	74.2331	0.833333
GM12878	Hepg2	RUNX3_(SC-101553)	2147432	0	0	0	1268	1224	2492	0	72.6324	0.805872
GM12878	Hepg2	RXRA	2147432	13435	13425	26860	33	32	65	0.012508	81.5385	0.813447
GM12878	Hepg2	SIN3A_(NB600-1263)	2147432	0	0	0	223	192	415	0	75.1807	0.829596
GM12878	Hepg2	SIX5	2147432	0	0	0	86	90	176	0	80.6818	0.871835
GM12878	Hepg2	SMC3_(ab9263)	2147432	23907	24169	48076	584	558	1142	0.0223877	87.4781	0.949477
GM12878	Hepg2	SP1	2147432	19808	20061	39869	347	336	683	0.0185659	74.0849	0.820751
GM12878	Hepg2	SRF	2147432	4165	4169	8334	158	166	324	0.00388091	75.9259	0.86442
GM12878	Hepg2	STAT1	2147432	0	0	0	21	34	55	0	85.4545	0.85014
GM12878	Hepg2	STAT3	2147432	0	0	0	129	124	253	0	68.7747	0.806702
GM12878	Hepg2	STAT5A_(SC-74442)	2147432	0	0	0	137	132	269	0	69.5167	0.759013
GM12878	Hepg2	TAF1	2147432	12644	12659	25303	274	255	529	0.0117829	80.7183	0.874123
GM12878	Hepg2	TBLR1_(ab24550)	2147432	0	0	0	266	247	513	0	75.4386	0.839548
GM12878	Hepg2	TBP	2147432	10846	10875	21721	270	295	565	0.0101149	69.7345	0.762021
GM12878	Hepg2	TCF12	2147432	1617	1665	3282	401	369	770	0.00152834	74.9351	0.818678
GM12878	Hepg2	TCF3_(SC-349)	2147432	0	0	0	302	307	609	0	76.5189	0.85438
GM12878	Hepg2	TR4	2147432	2304	2341	4645	22	19	41	0.00216305	78.0488	0.834928
GM12878	Hepg2	USF-1	2147432	17069	17205	34274	192	188	380	0.0159605	86.3158	0.935865
GM12878	Hepg2	USF2	2147432	4885	5001	9886	165	181	346	0.00460364	80.6358	0.895295
GM12878	Hepg2	WHIP	2147432	0	0	0	263	260	523	0	68.0688	0.770254
GM12878	Hepg2	YY1	2147432	13926	13879	27805	639	603	1242	0.012948	74.4634	0.822721
GM12878	Hepg2	ZBTB33	2147432	2241	2233	4474	41	45	86	0.00208342	84.8837	0.924661
GM12878	Hepg2	ZEB1_(SC-25388)	2147432	0	0	0	87	109	196	0	76.0204	0.810714
GM12878	Hepg2	Znf143_(16618-1-AP)	2147432	0	0	0	384	361	745	0	87.1141	0.951112
GM12878	Hepg2	ZNF274	2147432	174	185	359	5	6	11	0.000167176	45.4545	0.666667
GM12878	Hepg2	ZZZ3	2147432	0	0	0	13	15	28	0	75	0.789744
Gm12891	A549	CTCF	915650	77341	78223	155564	5035	5089	10124	0.169895	86.5863	0.941095
Gm12891	A549	NFKB	915650	0	0	0	3385	3380	6765	0	73.3925	0.815406
Gm12891	A549	PAX5-C20	915650	0	0	0	383	378	761	0	72.2733	0.79928
Gm12891	A549	Pol2	915650	51788	51690	103478	6108	6082	12190	0.11301	71.0924	0.793708
Gm12891	A549	POU2F2	915650	0	0	0	1727	1770	3497	0	72.5193	0.813932
Gm12891	A549	PU.1	915650	0	0	0	5680	5872	11552	0	73.8747	0.823481
Gm12891	A549	TAF1	915650	7826	7858	15684	1466	1389	2855	0.0171288	73.8354	0.827252
Gm12891	A549	YY1	915650	7746	7803	15549	1640	1616	3256	0.0169814	80.4668	0.879923
Gm12891	Gm12878	CTCF	2115801	102460	103370	205830	5035	5089	10124	0.0972823	85.1936	0.929274
Gm12891	Gm12878	NFKB	2115801	13328	13355	26683	3385	3380	6765	0.0126113	82.7347	0.908719
Gm12891	Gm12878	PAX5-C20	2115801	19203	19836	39039	383	378	761	0.0184512	80.4205	0.886043
Gm12891	Gm12878	Pol2	2115801	65894	65857	131751	6108	6082	12190	0.06227	72.9199	0.818068
Gm12891	Gm12878	POU2F2	2115801	17831	17880	35711	1727	1770	3497	0.0168782	80.7835	0.887103
Gm12891	Gm12878	PU.1	2115801	32841	33410	66251	5680	5872	11552	0.0313125	89.24	0.955537
Gm12891	Gm12878	TAF1	2115801	11131	11151	22282	1466	1389	2855	0.0105312	77.4081	0.860801
Gm12891	Gm12878	YY1	2115801	23869	24130	47999	1640	1616	3256	0.022686	82.9238	0.906475
Gm12891	H1hesc	CTCF	1209454	84114	85372	169486	5035	5089	10124	0.140134	86.8629	0.940187
Gm12891	H1hesc	NFKB	1209454	0	0	0	3385	3380	6765	0	72.3577	0.823729
Gm12891	H1hesc	PAX5-C20	1209454	0	0	0	383	378	761	0	72.9304	0.808329
Gm12891	H1hesc	Pol2	1209454	39953	40142	80095	6108	6082	12190	0.0662241	72.0318	0.804116
Gm12891	H1hesc	POU2F2	1209454	0	0	0	1727	1770	3497	0	75.7792	0.85124
Gm12891	H1hesc	PU.1	1209454	0	0	0	5680	5872	11552	0	71.5634	0.822046
Gm12891	H1hesc	TAF1	1209454	15206	15341	30547	1466	1389	2855	0.0252569	75.1664	0.837601
Gm12891	H1hesc	YY1	1209454	14047	14315	28362	1640	1616	3256	0.0234503	81.8489	0.895283
Gm12891	Helas3	CTCF	1355580	114249	115695	229944	5035	5089	10124	0.169628	85.2627	0.932819
Gm12891	Helas3	NFKB	1355580	0	0	0	3385	3380	6765	0	73.3186	0.821748
Gm12891	Helas3	PAX5-C20	1355580	0	0	0	383	378	761	0	71.7477	0.804633
Gm12891	Helas3	Pol2	1355580	43303	43597	86900	6108	6082	12190	0.0641054	71.3006	0.792038
Gm12891	Helas3	POU2F2	1355580	0	0	0	1727	1770	3497	0	74.1779	0.821019
Gm12891	Helas3	PU.1	1355580	0	0	0	5680	5872	11552	0	74.5152	0.83664
Gm12891	Helas3	TAF1	1355580	12452	12471	24923	1466	1389	2855	0.0183855	74.2557	0.823325
Gm12891	Helas3	YY1	1355580	0	0	0	1640	1616	3256	0	79.269	0.874179
Gm12891	Hepg2	CTCF	2147432	104679	105999	210678	5035	5089	10124	0.0981069	84.6207	0.929747
Gm12891	Hepg2	NFKB	2147432	0	0	0	3385	3380	6765	0	71.4265	0.799143
Gm12891	Hepg2	PAX5-C20	2147432	0	0	0	383	378	761	0	71.7477	0.799791
Gm12891	Hepg2	Pol2	2147432	77765	78342	156107	6108	6082	12190	0.0726947	70.7981	0.782983
Gm12891	Hepg2	POU2F2	2147432	0	0	0	1727	1770	3497	0	72.6909	0.814758
Gm12891	Hepg2	PU.1	2147432	0	0	0	5680	5872	11552	0	71.5893	0.799761
Gm12891	Hepg2	TAF1	2147432	12644	12659	25303	1466	1389	2855	0.0117829	73.7653	0.819361
Gm12891	Hepg2	YY1	2147432	13926	13879	27805	1640	1616	3256	0.012948	79.699	0.87667
GM12892	A549	CTCF	915650	77341	78223	155564	8104	8299	16403	0.169895	86.5451	0.942601
GM12892	A549	NFKB	915650	0	0	0	1422	1394	2816	0	73.6151	0.826397
GM12892	A549	PAX5-C20	915650	0	0	0	1821	1739	3560	0	77.3596	0.855564
GM12892	A549	Pol2	915650	51788	51690	103478	9762	9752	19514	0.11301	72.5418	0.800077
GM12892	A549	TAF1	915650	7826	7858	15684	1634	1615	3249	0.0171288	76.7929	0.843853
GM12892	A549	YY1	915650	0	0	0	2797	2661	5458	0	78.6369	0.867828
GM12892	Gm12878	CTCF	2115801	102460	103370	205830	8104	8299	16403	0.0972823	85.6794	0.932944
GM12892	Gm12878	NFKB	2115801	13328	13355	26683	1422	1394	2816	0.0126113	83.9134	0.915514
GM12892	Gm12878	PAX5-C20	2115801	19203	19836	39039	1821	1739	3560	0.0184512	79.9438	0.88544
GM12892	Gm12878	Pol2	2115801	65894	65857	131751	9762	9752	19514	0.06227	73.7361	0.8243
GM12892	Gm12878	TAF1	2115801	11131	11151	22282	1634	1615	3249	0.0105312	78.0548	0.869647
GM12892	Gm12878	YY1	2115801	1590	1601	3191	2797	2661	5458	0.00150818	82.0813	0.900185
GM12892	H1hesc	CTCF	1209454	84114	85372	169486	8104	8299	16403	0.140134	87.4657	0.942778
GM12892	H1hesc	NFKB	1209454	0	0	0	1422	1394	2816	0	72.5497	0.824528
GM12892	H1hesc	PAX5-C20	1209454	0	0	0	1821	1739	3560	0	77.809	0.860539
GM12892	H1hesc	Pol2	1209454	39953	40142	80095	9762	9752	19514	0.0662241	72.6333	0.808843
GM12892	H1hesc	TAF1	1209454	15206	15341	30547	1634	1615	3249	0.0252569	77.2853	0.856793
GM12892	H1hesc	YY1	1209454	0	0	0	2797	2661	5458	0	79.956	0.888625
GM12892	Helas3	CTCF	1355580	114249	115695	229944	8104	8299	16403	0.169628	85.6551	0.93625
GM12892	Helas3	NFKB	1355580	0	0	0	1422	1394	2816	0	74.0057	0.82412
GM12892	Helas3	PAX5-C20	1355580	0	0	0	1821	1739	3560	0	77.1629	0.85341
GM12892	Helas3	Pol2	1355580	43303	43597	86900	9762	9752	19514	0.0641054	72.1945	0.797092
GM12892	Helas3	TAF1	1355580	12452	12471	24923	1634	1615	3249	0.0183855	76.0234	0.840882
GM12892	Helas3	YY1	1355580	0	0	0	2797	2661	5458	0	78.0689	0.858216
GM12892	Hepg2	CTCF	2147432	104679	105999	210678	8104	8299	16403	0.0981069	85.399	0.932648
GM12892	Hepg2	NFKB	2147432	0	0	0	1422	1394	2816	0	72.3366	0.804637
GM12892	Hepg2	PAX5-C20	2147432	0	0	0	1821	1739	3560	0	76.6573	0.843147
GM12892	Hepg2	Pol2	2147432	77765	78342	156107	9762	9752	19514	0.0726947	71.5949	0.790176
GM12892	Hepg2	TAF1	2147432	12644	12659	25303	1634	1615	3249	0.0117829	76.1773	0.837668
GM12892	Hepg2	YY1	2147432	0	0	0	2797	2661	5458	0	77.5559	0.855337
H1hesc	A549	ATF2	915650	0	0	0	201	189	390	0	75.8974	0.827845
H1hesc	A549	ATF3	915650	5112	5145	10257	162	182	344	0.0112019	88.0814	0.963031
H1hesc	A549	Bach1_(sc-14700)	915650	0	0	0	372	342	714	0	80.6723	0.895091
H1hesc	A549	BCL11A	915650	0	0	0	85	87	172	0	70.3488	0.766464
H1hesc	A549	BRCA1_(A300-000A)	915650	0	0	0	56	78	134	0	81.3433	0.888965
H1hesc	A549	CEBPB	915650	29602	30336	59938	551	486	1037	0.0654595	89.296	0.965413
H1hesc	A549	CHD1_(A301-218A)	915650	0	0	0	294	330	624	0	68.9103	0.764069
H1hesc	A549	CHD2_(AB68301)	915650	0	0	0	230	224	454	0	77.533	0.856036
H1hesc	A549	c-Jun	915650	0	0	0	82	57	139	0	86.3309	0.934531
H1hesc	A549	c-Myc	915650	0	0	0	201	171	372	0	82.2581	0.889645
H1hesc	A549	CtBP2	915650	0	0	0	238	239	477	0	75.891	0.855649
H1hesc	A549	CTCF	915650	137526	139378	276904	5440	5342	10782	0.302412	89.4952	0.964817
H1hesc	A549	Egr-1	915650	0	0	0	280	282	562	0	80.427	0.89192
H1hesc	A549	EZH2_(39875)	915650	0	0	0	156	157	313	0	68.3706	0.765352
H1hesc	A549	FOSL1_(SC-183)	915650	0	0	0	25	38	63	0	76.1905	0.766316
H1hesc	A549	GABP	915650	9159	9111	18270	180	194	374	0.019953	81.5508	0.919044
H1hesc	A549	GTF2F1_(AB28179)	915650	0	0	0	115	106	221	0	78.2805	0.866694
H1hesc	A549	HDAC2_(SC-6296)	915650	0	0	0	199	203	402	0	74.3781	0.830012
H1hesc	A549	JARID1A_(ab26049)	915650	0	0	0	48	62	110	0	76.3636	0.854839
H1hesc	A549	JunD	915650	0	0	0	598	626	1224	0	84.4771	0.916484
H1hesc	A549	MafK	915650	0	0	0	373	343	716	0	77.2346	0.850569
H1hesc	A549	Max	915650	7849	7696	15545	411	351	762	0.016977	77.5591	0.855144
H1hesc	A549	Mxi1_(AF4185)	915650	0	0	0	232	211	443	0	74.7178	0.845114
H1hesc	A549	NANOG_(SC-33759)	915650	0	0	0	188	166	354	0	65.8192	0.739394
H1hesc	A549	Nrf1	915650	0	0	0	153	144	297	0	78.1145	0.880265
H1hesc	A549	NRSF	915650	9244	9347	18591	459	447	906	0.0203036	70.5298	0.816491
H1hesc	A549	p300	915650	13645	13739	27384	328	310	638	0.0299066	77.2727	0.849774
H1hesc	A549	Pol2	915650	51788	51690	103478	1625	1651	3276	0.11301	73.181	0.81427
H1hesc	A549	POU5F1_(SC-9081)	915650	0	0	0	128	142	270	0	64.0741	0.73487
H1hesc	A549	Rad21	915650	19011	19016	38027	4268	4267	8535	0.0415301	88.7053	0.956077
H1hesc	A549	RBBP5_(A300-109A)	915650	0	0	0	496	546	1042	0	73.2246	0.79684
H1hesc	A549	RFX5_(200-401-194)	915650	0	0	0	53	54	107	0	70.0935	0.803634
H1hesc	A549	RXRA	915650	0	0	0	48	40	88	0	79.5455	0.859375
H1hesc	A549	SIN3A_(NB600-1263)	915650	0	0	0	695	709	1404	0	77.4929	0.848886
H1hesc	A549	Sin3Ak-20	915650	4762	4751	9513	280	271	551	0.0103893	77.677	0.847575
H1hesc	A549	SIX5	915650	3778	3834	7612	93	137	230	0.00831322	80.4348	0.879994
H1hesc	A549	SP1	915650	0	0	0	501	495	996	0	76.506	0.835368
H1hesc	A549	SP2_(SC-643)	915650	0	0	0	77	74	151	0	70.1987	0.791506
H1hesc	A549	SP4_(V-20)	915650	0	0	0	177	193	370	0	79.7297	0.874213
H1hesc	A549	SRF	915650	0	0	0	187	169	356	0	69.9438	0.781287
H1hesc	A549	SUZ12	915650	0	0	0	171	169	340	0	74.4118	0.808505
H1hesc	A549	TAF1	915650	7826	7858	15684	651	620	1271	0.0171288	76.0031	0.8533
H1hesc	A549	TAF7_(SC-101167)	915650	0	0	0	359	339	698	0	73.639	0.816287
H1hesc	A549	TBP	915650	0	0	0	603	523	1126	0	76.7318	0.859929
H1hesc	A549	TCF12	915650	15857	15888	31745	260	255	515	0.0346694	76.5049	0.840045
H1hesc	A549	TEAD4_(SC-101184)	915650	0	0	0	692	670	1362	0	81.4244	0.903617
H1hesc	A549	USF-1	915650	24948	25066	50014	839	880	1719	0.0546213	84.2932	0.918091
H1hesc	A549	USF2	915650	0	0	0	250	215	465	0	80.8602	0.911274
H1hesc	A549	YY1	915650	7746	7803	15549	606	573	1179	0.0169814	80.8312	0.888607
H1hesc	A549	Znf143_(16618-1-AP)	915650	0	0	0	955	970	1925	0	86.0779	0.933378
H1hesc	Gm12878	ATF2	2115801	18235	18275	36510	201	189	390	0.0172559	71.7949	0.802653
H1hesc	Gm12878	ATF3	2115801	1326	1315	2641	162	182	344	0.00124823	84.593	0.924128
H1hesc	Gm12878	Bach1_(sc-14700)	2115801	0	0	0	372	342	714	0	80.5322	0.874214
H1hesc	Gm12878	BCL11A	2115801	13942	14001	27943	85	87	172	0.0132068	65.6977	0.756592
H1hesc	Gm12878	BRCA1_(A300-000A)	2115801	421	427	848	56	78	134	0.000400794	83.5821	0.895147
H1hesc	Gm12878	CEBPB	2115801	0	0	0	551	486	1037	0	68.1774	0.779553
H1hesc	Gm12878	CHD1_(A301-218A)	2115801	5210	5274	10484	294	330	624	0.0049551	70.3526	0.774964
H1hesc	Gm12878	CHD2_(AB68301)	2115801	12218	12160	24378	230	224	454	0.0115219	77.0925	0.864344
H1hesc	Gm12878	c-Jun	2115801	0	0	0	82	57	139	0	80.5755	0.904151
H1hesc	Gm12878	c-Myc	2115801	2921	2907	5828	201	171	372	0.00275451	76.0753	0.872771
H1hesc	Gm12878	CtBP2	2115801	0	0	0	238	239	477	0	74.2138	0.837154
H1hesc	Gm12878	CTCF	2115801	102460	103370	205830	5440	5342	10782	0.0972823	87.846	0.949241
H1hesc	Gm12878	Egr-1	2115801	12772	12810	25582	280	282	562	0.0120909	81.6726	0.903939
H1hesc	Gm12878	EZH2_(39875)	2115801	1971	1955	3926	156	157	313	0.00185556	68.6901	0.772456
H1hesc	Gm12878	FOSL1_(SC-183)	2115801	0	0	0	25	38	63	0	76.1905	0.784211
H1hesc	Gm12878	GABP	2115801	5085	5104	10189	180	194	374	0.00481567	84.7594	0.924885
H1hesc	Gm12878	GTF2F1_(AB28179)	2115801	0	0	0	115	106	221	0	78.733	0.848646
H1hesc	Gm12878	HDAC2_(SC-6296)	2115801	0	0	0	199	203	402	0	73.8806	0.830086
H1hesc	Gm12878	JARID1A_(ab26049)	2115801	0	0	0	48	62	110	0	76.3636	0.841398
H1hesc	Gm12878	JunD	2115801	1973	1916	3889	598	626	1224	0.00183807	80.3105	0.886857
H1hesc	Gm12878	MafK	2115801	0	0	0	373	343	716	0	74.162	0.833796
H1hesc	Gm12878	Max	2115801	9865	9875	19740	411	351	762	0.0093298	76.9029	0.866249
H1hesc	Gm12878	Mxi1_(AF4185)	2115801	13888	13973	27861	232	211	443	0.0131681	75.1693	0.855655
H1hesc	Gm12878	NANOG_(SC-33759)	2115801	0	0	0	188	166	354	0	65.8192	0.753012
H1hesc	Gm12878	Nrf1	2115801	4406	4421	8827	153	144	297	0.00417194	77.7778	0.863426
H1hesc	Gm12878	NRSF	2115801	5428	5369	10797	459	447	906	0.00510303	70.0883	0.795855
H1hesc	Gm12878	p300	2115801	17639	17736	35375	328	310	638	0.0167194	77.7429	0.856216
H1hesc	Gm12878	Pol2	2115801	65894	65857	131751	1625	1651	3276	0.06227	73.9908	0.827223
H1hesc	Gm12878	POU5F1_(SC-9081)	2115801	0	0	0	128	142	270	0	70	0.814261
H1hesc	Gm12878	Rad21	2115801	56010	56468	112478	4268	4267	8535	0.053161	87.3814	0.943897
H1hesc	Gm12878	RBBP5_(A300-109A)	2115801	0	0	0	496	546	1042	0	72.1689	0.79167
H1hesc	Gm12878	RFX5_(200-401-194)	2115801	3403	3375	6778	53	54	107	0.00320351	80.3738	0.886443
H1hesc	Gm12878	RXRA	2115801	1358	1338	2696	48	40	88	0.00127422	80.6818	0.845833
H1hesc	Gm12878	SIN3A_(NB600-1263)	2115801	8160	8225	16385	695	709	1404	0.00774411	76.4245	0.847379
H1hesc	Gm12878	Sin3Ak-20	2115801	0	0	0	280	271	551	0	76.4065	0.839734
H1hesc	Gm12878	SIX5	2115801	3778	3797	7575	93	137	230	0.0035802	85.2174	0.924103
H1hesc	Gm12878	SP1	2115801	14197	14230	28427	501	495	996	0.0134356	75.6024	0.843114
H1hesc	Gm12878	SP2_(SC-643)	2115801	0	0	0	77	74	151	0	80.1325	0.875746
H1hesc	Gm12878	SP4_(V-20)	2115801	0	0	0	177	193	370	0	81.3514	0.887913
H1hesc	Gm12878	SRF	2115801	6661	6696	13357	187	169	356	0.00631298	74.4382	0.825934
H1hesc	Gm12878	SUZ12	2115801	0	0	0	171	169	340	0	74.4118	0.819509
H1hesc	Gm12878	TAF1	2115801	11131	11151	22282	651	620	1271	0.0105312	77.026	0.862678
H1hesc	Gm12878	TAF7_(SC-101167)	2115801	0	0	0	359	339	698	0	73.4957	0.821694
H1hesc	Gm12878	TBP	2115801	11674	11594	23268	603	523	1126	0.0109973	77.1758	0.869524
H1hesc	Gm12878	TCF12	2115801	15911	16116	32027	260	255	515	0.0151371	73.9806	0.835882
H1hesc	Gm12878	TEAD4_(SC-101184)	2115801	0	0	0	692	670	1362	0	73.4214	0.820678
H1hesc	Gm12878	USF-1	2115801	7644	7654	15298	839	880	1719	0.00723036	81.9663	0.905082
H1hesc	Gm12878	USF2	2115801	7059	7059	14118	250	215	465	0.00667265	81.9355	0.897005
H1hesc	Gm12878	YY1	2115801	23869	24130	47999	606	573	1179	0.022686	80.3223	0.887999
H1hesc	Gm12878	Znf143_(16618-1-AP)	2115801	15572	15625	31197	955	970	1925	0.0147448	85.9221	0.927898
H1hesc	H1hesc	ATF2	1209454	4694	4760	9454	201	189	390	0.00781675	76.9231	0.865566
H1hesc	H1hesc	ATF3	1209454	3777	3782	7559	162	182	344	0.00624993	88.6628	0.958757
H1hesc	H1hesc	Bach1_(sc-14700)	1209454	9005	9032	18037	372	342	714	0.0149133	82.3529	0.90523
H1hesc	H1hesc	BCL11A	1209454	1962	1978	3940	85	87	172	0.00325767	73.2558	0.870723
H1hesc	H1hesc	BRCA1_(A300-000A)	1209454	1585	1579	3164	56	78	134	0.00261606	82.8358	0.924451
H1hesc	H1hesc	CEBPB	1209454	11786	12177	23963	551	486	1037	0.0198131	83.4137	0.917008
H1hesc	H1hesc	CHD1_(A301-218A)	1209454	7367	7343	14710	294	330	624	0.0121625	70.9936	0.79196
H1hesc	H1hesc	CHD2_(AB68301)	1209454	5368	5380	10748	230	224	454	0.00888665	78.8546	0.878377
H1hesc	H1hesc	c-Jun	1209454	1682	1718	3400	82	57	139	0.00281119	87.7698	0.937099
H1hesc	H1hesc	c-Myc	1209454	4544	4599	9143	201	171	372	0.00755961	82.7957	0.907218
H1hesc	H1hesc	CtBP2	1209454	5624	5603	11227	238	239	477	0.0092827	78.6164	0.879786
H1hesc	H1hesc	CTCF	1209454	125565	127380	252945	5440	5342	10782	0.20914	90.3362	0.964973
H1hesc	H1hesc	Egr-1	1209454	6844	6941	13785	280	282	562	0.0113977	82.5623	0.911373
H1hesc	H1hesc	EZH2_(39875)	1209454	3585	3620	7205	156	157	313	0.00595723	68.6901	0.793688
H1hesc	H1hesc	FOSL1_(SC-183)	1209454	850	883	1733	25	38	63	0.00143288	76.1905	0.798947
H1hesc	H1hesc	GABP	1209454	4488	4478	8966	180	194	374	0.00741326	82.6203	0.912715
H1hesc	H1hesc	GTF2F1_(AB28179)	1209454	2803	2822	5625	115	106	221	0.00465086	76.0181	0.864233
H1hesc	H1hesc	HDAC2_(SC-6296)	1209454	4470	4481	8951	199	203	402	0.00740086	80.8458	0.883407
H1hesc	H1hesc	JARID1A_(ab26049)	1209454	1281	1281	2562	48	62	110	0.00211831	76.3636	0.83871
H1hesc	H1hesc	JunD	1209454	14142	14119	28261	598	626	1224	0.0233667	84.3137	0.921421
H1hesc	H1hesc	MafK	1209454	8915	8925	17840	373	343	716	0.0147505	80.0279	0.887048
H1hesc	H1hesc	Max	1209454	8694	8844	17538	411	351	762	0.0145008	80.0525	0.884432
H1hesc	H1hesc	Mxi1_(AF4185)	1209454	5017	5058	10075	232	211	443	0.00833021	76.7494	0.862907
H1hesc	H1hesc	NANOG_(SC-33759)	1209454	4211	4275	8486	188	166	354	0.00701639	70.339	0.83956
H1hesc	H1hesc	Nrf1	1209454	3479	3525	7004	153	144	297	0.00579104	80.4714	0.890432
H1hesc	H1hesc	NRSF	1209454	10314	10376	20690	459	447	906	0.0171069	76.9316	0.881563
H1hesc	H1hesc	p300	1209454	6977	7039	14016	328	310	638	0.0115887	80.094	0.888149
H1hesc	H1hesc	Pol2	1209454	39953	40142	80095	1625	1651	3276	0.0662241	75.8175	0.839028
H1hesc	H1hesc	POU5F1_(SC-9081)	1209454	3107	3110	6217	128	142	270	0.00514034	76.2963	0.890625
H1hesc	H1hesc	Rad21	1209454	100062	101781	201843	4268	4267	8535	0.166888	89.256	0.96095
H1hesc	H1hesc	RBBP5_(A300-109A)	1209454	12813	12692	25505	496	546	1042	0.021088	73.0326	0.803287
H1hesc	H1hesc	RFX5_(200-401-194)	1209454	1312	1312	2624	53	54	107	0.00216957	74.7664	0.827743
H1hesc	H1hesc	RXRA	1209454	1021	1040	2061	48	40	88	0.00170407	80.6818	0.907813
H1hesc	H1hesc	SIN3A_(NB600-1263)	1209454	16803	16884	33687	695	709	1404	0.0278531	80.3419	0.875841
H1hesc	H1hesc	Sin3Ak-20	1209454	7063	7136	14199	280	271	551	0.01174	80.5808	0.875369
H1hesc	H1hesc	SIX5	1209454	2680	2647	5327	93	137	230	0.00440447	81.7391	0.911231
H1hesc	H1hesc	SP1	1209454	11724	11815	23539	501	495	996	0.0194625	78.8153	0.875687
H1hesc	H1hesc	SP2_(SC-643)	1209454	1898	1915	3813	77	74	151	0.00315266	79.4702	0.838715
H1hesc	H1hesc	SP4_(V-20)	1209454	4599	4527	9126	177	193	370	0.00754555	80.5405	0.895231
H1hesc	H1hesc	SRF	1209454	3785	3999	7784	187	169	356	0.00643596	74.7191	0.835933
H1hesc	H1hesc	SUZ12	1209454	3536	3572	7108	171	169	340	0.00587703	72.3529	0.817399
H1hesc	H1hesc	TAF1	1209454	15206	15341	30547	651	620	1271	0.0252569	78.9142	0.872469
H1hesc	H1hesc	TAF7_(SC-101167)	1209454	8205	8178	16383	359	339	698	0.0135458	74.212	0.832557
H1hesc	H1hesc	TBP	1209454	13423	13499	26922	603	523	1126	0.0222596	78.7744	0.88099
H1hesc	H1hesc	TCF12	1209454	6147	6186	12333	260	255	515	0.0101972	78.4466	0.884299
H1hesc	H1hesc	TEAD4_(SC-101184)	1209454	15399	15601	31000	692	670	1362	0.0256314	84.6549	0.929717
H1hesc	H1hesc	USF-1	1209454	20363	20358	40721	839	880	1719	0.0336689	89.8778	0.962198
H1hesc	H1hesc	USF2	1209454	5439	5473	10912	250	215	465	0.00902225	85.3763	0.945916
H1hesc	H1hesc	YY1	1209454	14047	14315	28362	606	573	1179	0.0234503	83.4606	0.912973
H1hesc	H1hesc	Znf143_(16618-1-AP)	1209454	24005	24314	48319	955	970	1925	0.0399511	87.9481	0.945869
H1hesc	Helas3	ATF2	1355580	0	0	0	201	189	390	0	76.9231	0.835294
H1hesc	Helas3	ATF3	1355580	0	0	0	162	182	344	0	87.2093	0.950109
H1hesc	Helas3	Bach1_(sc-14700)	1355580	0	0	0	372	342	714	0	81.7927	0.907266
H1hesc	Helas3	BCL11A	1355580	0	0	0	85	87	172	0	61.6279	0.734415
H1hesc	Helas3	BRCA1_(A300-000A)	1355580	6308	6312	12620	56	78	134	0.00930967	79.1045	0.906364
H1hesc	Helas3	CEBPB	1355580	46519	47514	94033	551	486	1037	0.0693674	89.4889	0.961301
H1hesc	Helas3	CHD1_(A301-218A)	1355580	0	0	0	294	330	624	0	71.1538	0.760183
H1hesc	Helas3	CHD2_(AB68301)	1355580	15891	15969	31860	230	224	454	0.0235029	80.6167	0.890897
H1hesc	Helas3	c-Jun	1355580	17032	17032	34064	82	57	139	0.0251287	84.8921	0.936671
H1hesc	Helas3	c-Myc	1355580	10161	10301	20462	201	171	372	0.0150946	79.0323	0.893253
H1hesc	Helas3	CtBP2	1355580	0	0	0	238	239	477	0	77.9874	0.853609
H1hesc	Helas3	CTCF	1355580	114249	115695	229944	5440	5342	10782	0.169628	88.5885	0.958392
H1hesc	Helas3	Egr-1	1355580	0	0	0	280	282	562	0	80.605	0.894605
H1hesc	Helas3	EZH2_(39875)	1355580	1399	1436	2835	156	157	313	0.00209136	68.3706	0.767271
H1hesc	Helas3	FOSL1_(SC-183)	1355580	0	0	0	25	38	63	0	74.6032	0.767368
H1hesc	Helas3	GABP	1355580	5218	5263	10481	180	194	374	0.00773175	81.5508	0.906901
H1hesc	Helas3	GTF2F1_(AB28179)	1355580	9130	9184	18314	115	106	221	0.0135101	76.9231	0.864889
H1hesc	Helas3	HDAC2_(SC-6296)	1355580	0	0	0	199	203	402	0	75.1244	0.812585
H1hesc	Helas3	JARID1A_(ab26049)	1355580	0	0	0	48	62	110	0	79.0909	0.870968
H1hesc	Helas3	JunD	1355580	24567	24550	49117	598	626	1224	0.0362332	84.8039	0.925444
H1hesc	Helas3	MafK	1355580	11083	11038	22121	373	343	716	0.0163185	80.1676	0.884007
H1hesc	Helas3	Max	1355580	23104	23080	46184	411	351	762	0.0340695	77.2966	0.844213
H1hesc	Helas3	Mxi1_(AF4185)	1355580	9392	9430	18822	232	211	443	0.0138848	74.9436	0.851538
H1hesc	Helas3	NANOG_(SC-33759)	1355580	0	0	0	188	166	354	0	63.5593	0.744392
H1hesc	Helas3	Nrf1	1355580	2257	2244	4501	153	144	297	0.00332035	81.4815	0.902369
H1hesc	Helas3	NRSF	1355580	7999	7964	15963	459	447	906	0.0117758	71.9647	0.821097
H1hesc	Helas3	p300	1355580	0	0	0	328	310	638	0	74.2947	0.82141
H1hesc	Helas3	Pol2	1355580	43303	43597	86900	1625	1651	3276	0.0641054	73.2536	0.812182
H1hesc	Helas3	POU5F1_(SC-9081)	1355580	0	0	0	128	142	270	0	64.8148	0.765625
H1hesc	Helas3	Rad21	1355580	33394	33528	66922	4268	4267	8535	0.0493678	87.5688	0.950825
H1hesc	Helas3	RBBP5_(A300-109A)	1355580	0	0	0	496	546	1042	0	72.5528	0.787863
H1hesc	Helas3	RFX5_(200-401-194)	1355580	14990	15082	30072	53	54	107	0.0221839	76.6355	0.836478
H1hesc	Helas3	RXRA	1355580	0	0	0	48	40	88	0	80.6818	0.880729
H1hesc	Helas3	SIN3A_(NB600-1263)	1355580	0	0	0	695	709	1404	0	79.5584	0.85905
H1hesc	Helas3	Sin3Ak-20	1355580	0	0	0	280	271	551	0	76.4065	0.846547
H1hesc	Helas3	SIX5	1355580	0	0	0	93	137	230	0	82.1739	0.884703
H1hesc	Helas3	SP1	1355580	0	0	0	501	495	996	0	77.9116	0.848828
H1hesc	Helas3	SP2_(SC-643)	1355580	0	0	0	77	74	151	0	80.7947	0.869252
H1hesc	Helas3	SP4_(V-20)	1355580	0	0	0	177	193	370	0	80	0.89005
H1hesc	Helas3	SRF	1355580	0	0	0	187	169	356	0	74.4382	0.820397
H1hesc	Helas3	SUZ12	1355580	0	0	0	171	169	340	0	69.4118	0.788332
H1hesc	Helas3	TAF1	1355580	12452	12471	24923	651	620	1271	0.0183855	77.8127	0.864984
H1hesc	Helas3	TAF7_(SC-101167)	1355580	0	0	0	359	339	698	0	73.0659	0.824266
H1hesc	Helas3	TBP	1355580	14366	14345	28711	603	523	1126	0.0211799	77.1758	0.853543
H1hesc	Helas3	TCF12	1355580	0	0	0	260	255	515	0	73.9806	0.823771
H1hesc	Helas3	TEAD4_(SC-101184)	1355580	0	0	0	692	670	1362	0	79.8091	0.881906
H1hesc	Helas3	USF-1	1355580	0	0	0	839	880	1719	0	80.0465	0.89652
H1hesc	Helas3	USF2	1355580	9558	9620	19178	250	215	465	0.0141474	80.4301	0.888688
H1hesc	Helas3	YY1	1355580	0	0	0	606	573	1179	0	80.2375	0.879676
H1hesc	Helas3	Znf143_(16618-1-AP)	1355580	5490	5551	11041	955	970	1925	0.00814485	85.974	0.931228
H1hesc	Hepg2	ATF2	2147432	0	0	0	201	189	390	0	74.8718	0.834426
H1hesc	Hepg2	ATF3	2147432	2602	2604	5206	162	182	344	0.00242429	86.9186	0.96008
H1hesc	Hepg2	Bach1_(sc-14700)	2147432	0	0	0	372	342	714	0	80.5322	0.890862
H1hesc	Hepg2	BCL11A	2147432	0	0	0	85	87	172	0	65.1163	0.775118
H1hesc	Hepg2	BRCA1_(A300-000A)	2147432	1195	1165	2360	56	78	134	0.00109899	80.597	0.89881
H1hesc	Hepg2	CEBPB	2147432	57192	58976	116168	551	486	1037	0.0540962	89.6818	0.962959
H1hesc	Hepg2	CHD1_(A301-218A)	2147432	0	0	0	294	330	624	0	67.6282	0.755535
H1hesc	Hepg2	CHD2_(AB68301)	2147432	4037	4063	8100	230	224	454	0.00377195	76.8722	0.856832
H1hesc	Hepg2	c-Jun	2147432	9974	10035	20009	82	57	139	0.00931764	86.3309	0.927257
H1hesc	Hepg2	c-Myc	2147432	3507	3503	7010	201	171	372	0.00326436	78.4946	0.87344
H1hesc	Hepg2	CtBP2	2147432	0	0	0	238	239	477	0	78.1971	0.85658
H1hesc	Hepg2	CTCF	2147432	147509	149286	296795	5440	5342	10782	0.138209	88.3111	0.955922
H1hesc	Hepg2	Egr-1	2147432	0	0	0	280	282	562	0	82.3843	0.897378
H1hesc	Hepg2	EZH2_(39875)	2147432	2618	2617	5235	156	157	313	0.0024378	68.0511	0.75494
H1hesc	Hepg2	FOSL1_(SC-183)	2147432	0	0	0	25	38	63	0	80.9524	0.78
H1hesc	Hepg2	GABP	2147432	7835	7829	15664	180	194	374	0.00729429	83.1551	0.911798
H1hesc	Hepg2	GTF2F1_(AB28179)	2147432	0	0	0	115	106	221	0	75.1131	0.84676
H1hesc	Hepg2	HDAC2_(SC-6296)	2147432	14899	14939	29838	199	203	402	0.0138947	73.8806	0.816595
H1hesc	Hepg2	JARID1A_(ab26049)	2147432	0	0	0	48	62	110	0	72.7273	0.816196
H1hesc	Hepg2	JunD	2147432	42305	42468	84773	598	626	1224	0.0394765	82.598	0.908561
H1hesc	Hepg2	MafK	2147432	47753	48435	96188	373	343	716	0.0447921	86.7318	0.943747
H1hesc	Hepg2	Max	2147432	9377	9392	18769	411	351	762	0.00874021	75.0656	0.83568
H1hesc	Hepg2	Mxi1_(AF4185)	2147432	16083	16131	32214	232	211	443	0.0150012	75.8465	0.849097
H1hesc	Hepg2	NANOG_(SC-33759)	2147432	0	0	0	188	166	354	0	63.8418	0.760446
H1hesc	Hepg2	Nrf1	2147432	1491	1485	2976	153	144	297	0.00138584	77.7778	0.865015
H1hesc	Hepg2	NRSF	2147432	14751	14717	29468	459	447	906	0.0137224	71.6336	0.814732
H1hesc	Hepg2	p300	2147432	21790	21834	43624	328	310	638	0.0203145	76.8025	0.854967
H1hesc	Hepg2	Pol2	2147432	77765	78342	156107	1625	1651	3276	0.0726947	73.181	0.80511
H1hesc	Hepg2	POU5F1_(SC-9081)	2147432	0	0	0	128	142	270	0	67.037	0.76623
H1hesc	Hepg2	Rad21	2147432	70393	71358	141751	4268	4267	8535	0.0660095	87.8617	0.949293
H1hesc	Hepg2	RBBP5_(A300-109A)	2147432	0	0	0	496	546	1042	0	70.6334	0.770372
H1hesc	Hepg2	RFX5_(200-401-194)	2147432	4703	4759	9462	53	54	107	0.00440619	74.7664	0.831586
H1hesc	Hepg2	RXRA	2147432	13435	13425	26860	48	40	88	0.012508	82.9545	0.891146
H1hesc	Hepg2	SIN3A_(NB600-1263)	2147432	0	0	0	695	709	1404	0	76.9231	0.838344
H1hesc	Hepg2	Sin3Ak-20	2147432	12987	13043	26030	280	271	551	0.0121215	74.9546	0.830706
H1hesc	Hepg2	SIX5	2147432	0	0	0	93	137	230	0	78.2609	0.864767
H1hesc	Hepg2	SP1	2147432	19808	20061	39869	501	495	996	0.0185659	74.0964	0.822662
H1hesc	Hepg2	SP2_(SC-643)	2147432	2083	2067	4150	77	74	151	0.00193254	74.1722	0.855563
H1hesc	Hepg2	SP4_(V-20)	2147432	0	0	0	177	193	370	0	79.7297	0.876497
H1hesc	Hepg2	SRF	2147432	4165	4169	8334	187	169	356	0.00388091	72.4719	0.804196
H1hesc	Hepg2	SUZ12	2147432	0	0	0	171	169	340	0	74.1176	0.816153
H1hesc	Hepg2	TAF1	2147432	12644	12659	25303	651	620	1271	0.0117829	76.2392	0.84672
H1hesc	Hepg2	TAF7_(SC-101167)	2147432	0	0	0	359	339	698	0	71.9198	0.796436
H1hesc	Hepg2	TBP	2147432	10846	10875	21721	603	523	1126	0.0101149	77.5311	0.855296
H1hesc	Hepg2	TCF12	2147432	1617	1665	3282	260	255	515	0.00152834	75.3398	0.821388
H1hesc	Hepg2	TEAD4_(SC-101184)	2147432	11832	11919	23751	692	670	1362	0.0110602	78.1938	0.856952
H1hesc	Hepg2	USF-1	2147432	17069	17205	34274	839	880	1719	0.0159605	83.4206	0.912676
H1hesc	Hepg2	USF2	2147432	4885	5001	9886	250	215	465	0.00460364	83.871	0.914512
H1hesc	Hepg2	YY1	2147432	13926	13879	27805	606	573	1179	0.012948	79.3893	0.873179
H1hesc	Hepg2	Znf143_(16618-1-AP)	2147432	0	0	0	955	970	1925	0	84.987	0.925864
Helas3	A549	AP-2alpha	915650	0	0	0	561	551	1112	0	73.6511	0.829401
Helas3	A549	AP-2gamma	915650	0	0	0	760	765	1525	0	75.8033	0.850743
Helas3	A549	BAF155	915650	0	0	0	246	245	491	0	75.9674	0.845014
Helas3	A549	BAF170	915650	0	0	0	71	88	159	0	79.2453	0.846351
Helas3	A549	BDP1	915650	0	0	0	23	16	39	0	56.4103	0.747283
Helas3	A549	BRCA1_(A300-000A)	915650	0	0	0	214	226	440	0	80.4545	0.894674
Helas3	A549	BRF1	915650	0	0	0	5	9	14	0	57.1429	0.444444
Helas3	A549	BRF2	915650	0	0	0	4	9	13	0	84.6154	0.75
Helas3	A549	Brg1	915650	0	0	0	42	42	84	0	77.381	0.914399
Helas3	A549	CEBPB	915650	29602	30336	59938	1825	1811	3636	0.0654595	86.2211	0.933031
Helas3	A549	c-Fos	915650	0	0	0	299	296	595	0	89.7479	0.956341
Helas3	A549	CHD2_(AB68301)	915650	0	0	0	567	595	1162	0	82.358	0.905479
Helas3	A549	c-Jun	915650	0	0	0	637	649	1286	0	89.1913	0.949999
Helas3	A549	c-Myc	915650	0	0	0	399	398	797	0	82.4341	0.907659
Helas3	A549	COREST_(sc-30189)	915650	0	0	0	471	462	933	0	80.8146	0.889436
Helas3	A549	CTCF	915650	77341	78223	155564	4402	4291	8693	0.169895	89.9229	0.967108
Helas3	A549	E2F1	915650	0	0	0	133	156	289	0	82.0069	0.881097
Helas3	A549	E2F4	915650	0	0	0	106	96	202	0	75.2475	0.824391
Helas3	A549	E2F6	915650	0	0	0	142	158	300	0	75	0.821671
Helas3	A549	ELF1	915650	0	0	0	142	154	296	0	86.1486	0.933647
Helas3	A549	ELK4	915650	0	0	0	186	186	372	0	83.6022	0.900856
Helas3	A549	EZH2_(39875)	915650	0	0	0	60	52	112	0	61.6071	0.735577
Helas3	A549	GABP	915650	9159	9111	18270	187	177	364	0.019953	82.967	0.908759
Helas3	A549	GTF2F1_(AB28179)	915650	0	0	0	356	328	684	0	78.8012	0.877013
Helas3	A549	HA-E2F1	915650	0	0	0	301	344	645	0	82.3256	0.900139
Helas3	A549	Ini1	915650	0	0	0	264	238	502	0	74.3028	0.835355
Helas3	A549	IRF3	915650	0	0	0	41	45	86	0	66.2791	0.77019
Helas3	A549	JunD	915650	0	0	0	886	927	1813	0	88.9686	0.96298
Helas3	A549	MafK	915650	0	0	0	425	409	834	0	77.9376	0.845218
Helas3	A549	Max	915650	7849	7696	15545	884	887	1771	0.016977	82.2699	0.903941
Helas3	A549	MAZ_(ab85725)	915650	0	0	0	360	371	731	0	81.2585	0.890102
Helas3	A549	Mxi1_(AF4185)	915650	0	0	0	342	363	705	0	80.7092	0.880979
Helas3	A549	NF-YA	915650	0	0	0	161	172	333	0	79.2793	0.840929
Helas3	A549	NF-YB	915650	0	0	0	177	202	379	0	75.7256	0.8269
Helas3	A549	Nrf1	915650	0	0	0	71	78	149	0	79.1946	0.850126
Helas3	A549	NRSF	915650	9244	9347	18591	324	300	624	0.0203036	70.9936	0.825545
Helas3	A549	p300	915650	0	0	0	810	776	1586	0	84.8676	0.919909
Helas3	A549	Pol2	915650	54395	54362	108757	2079	2030	4109	0.118776	73.1964	0.812998
Helas3	A549	PRDM1_(9115)	915650	0	0	0	128	137	265	0	77.3585	0.862511
Helas3	A549	Rad21	915650	19011	19016	38027	1240	1222	2462	0.0415301	90.13	0.969075
Helas3	A549	RFX5_(200-401-194)	915650	0	0	0	542	542	1084	0	83.4871	0.904777
Helas3	A549	RPC155	915650	0	0	0	78	67	145	0	88.2759	0.95331
Helas3	A549	SMC3_(ab9263)	915650	0	0	0	1176	1096	2272	0	90.625	0.966134
Helas3	A549	SPT20	915650	0	0	0	128	128	256	0	60.1562	0.678101
Helas3	A549	STAT1	915650	0	0	0	474	479	953	0	76.7051	0.852453
Helas3	A549	STAT3	915650	0	0	0	407	403	810	0	84.6914	0.92526
Helas3	A549	TAF1	915650	7826	7858	15684	462	475	937	0.0171288	73.6393	0.843659
Helas3	A549	TBP	915650	0	0	0	551	521	1072	0	76.4925	0.868837
Helas3	A549	TCF7L2	915650	0	0	0	1112	1056	2168	0	75.3366	0.845207
Helas3	A549	TFIIIC-110	915650	0	0	0	65	96	161	0	80.7453	0.903526
Helas3	A549	TR4	915650	0	0	0	44	66	110	0	80	0.821625
Helas3	A549	USF2	915650	0	0	0	353	347	700	0	85.8571	0.929685
Helas3	A549	ZKSCAN1_(HPA006672)	915650	0	0	0	111	110	221	0	83.2579	0.917445
Helas3	A549	Znf143_(16618-1-AP)	915650	0	0	0	194	187	381	0	82.6772	0.918546
Helas3	A549	ZNF274	915650	0	0	0	7	3	10	0	80	0.761905
Helas3	A549	ZZZ3	915650	0	0	0	6	7	13	0	76.9231	0.880952
Helas3	Gm12878	AP-2alpha	2115801	0	0	0	561	551	1112	0	72.482	0.803679
Helas3	Gm12878	AP-2gamma	2115801	0	0	0	760	765	1525	0	72.7213	0.824052
Helas3	Gm12878	BAF155	2115801	0	0	0	246	245	491	0	70.4684	0.805326
Helas3	Gm12878	BAF170	2115801	0	0	0	71	88	159	0	76.1006	0.820262
Helas3	Gm12878	BDP1	2115801	0	0	0	23	16	39	0	66.6667	0.820652
Helas3	Gm12878	BRCA1_(A300-000A)	2115801	421	427	848	214	226	440	0.000400794	77.2727	0.849723
Helas3	Gm12878	BRF1	2115801	0	0	0	5	9	14	0	64.2857	0.533333
Helas3	Gm12878	BRF2	2115801	0	0	0	4	9	13	0	84.6154	0.805556
Helas3	Gm12878	Brg1	2115801	0	0	0	42	42	84	0	73.8095	0.821995
Helas3	Gm12878	CEBPB	2115801	0	0	0	1825	1811	3636	0	72.5798	0.813669
Helas3	Gm12878	c-Fos	2115801	1738	1739	3477	299	296	595	0.00164335	85.8824	0.923924
Helas3	Gm12878	CHD2_(AB68301)	2115801	12218	12160	24378	567	595	1162	0.0115219	80.0344	0.878034
Helas3	Gm12878	c-Jun	2115801	0	0	0	637	649	1286	0	79.86	0.887454
Helas3	Gm12878	c-Myc	2115801	2921	2907	5828	399	398	797	0.00275451	83.0615	0.894428
Helas3	Gm12878	COREST_(sc-30189)	2115801	1116	1080	2196	471	462	933	0.0010379	76.8489	0.853682
Helas3	Gm12878	CTCF	2115801	102460	103370	205830	4402	4291	8693	0.0972823	87.8868	0.953252
Helas3	Gm12878	E2F1	2115801	0	0	0	133	156	289	0	77.8547	0.861914
Helas3	Gm12878	E2F4	2115801	2713	2690	5403	106	96	202	0.00255364	73.2673	0.819477
Helas3	Gm12878	E2F6	2115801	0	0	0	142	158	300	0	75.6667	0.827911
Helas3	Gm12878	ELF1	2115801	4418	4370	8788	142	154	296	0.00415351	87.1622	0.941467
Helas3	Gm12878	ELK4	2115801	0	0	0	186	186	372	0	83.6022	0.906521
Helas3	Gm12878	EZH2_(39875)	2115801	1971	1955	3926	60	52	112	0.00185556	62.5	0.749038
Helas3	Gm12878	GABP	2115801	5085	5104	10189	187	177	364	0.00481567	85.989	0.92459
Helas3	Gm12878	GTF2F1_(AB28179)	2115801	0	0	0	356	328	684	0	75.2924	0.844307
Helas3	Gm12878	HA-E2F1	2115801	0	0	0	301	344	645	0	80.9302	0.88968
Helas3	Gm12878	Ini1	2115801	0	0	0	264	238	502	0	74.1036	0.823959
Helas3	Gm12878	IRF3	2115801	0	0	0	41	45	86	0	80.2326	0.887805
Helas3	Gm12878	JunD	2115801	1973	1916	3889	886	927	1813	0.00183807	83.6183	0.916149
Helas3	Gm12878	MafK	2115801	0	0	0	425	409	834	0	70.8633	0.803849
Helas3	Gm12878	Max	2115801	9865	9875	19740	884	887	1771	0.0093298	79.7854	0.878064
Helas3	Gm12878	MAZ_(ab85725)	2115801	14835	14840	29675	360	371	731	0.0140254	82.3529	0.89994
Helas3	Gm12878	Mxi1_(AF4185)	2115801	13888	13973	27861	342	363	705	0.0131681	80	0.882767
Helas3	Gm12878	NF-YA	2115801	1443	1435	2878	161	172	333	0.00136024	83.4835	0.906327
Helas3	Gm12878	NF-YB	2115801	9119	10307	19426	177	202	379	0.00918139	80.2111	0.876182
Helas3	Gm12878	Nrf1	2115801	4406	4421	8827	71	78	149	0.00417194	74.4966	0.818165
Helas3	Gm12878	NRSF	2115801	5428	5369	10797	324	300	624	0.00510303	71.6346	0.816512
Helas3	Gm12878	p300	2115801	4879	4817	9696	810	776	1586	0.00458266	73.7705	0.831025
Helas3	Gm12878	Pol2	2115801	60893	60956	121849	2079	2030	4109	0.05759	71.5628	0.815842
Helas3	Gm12878	PRDM1_(9115)	2115801	0	0	0	128	137	265	0	75.8491	0.844719
Helas3	Gm12878	Rad21	2115801	56010	56468	112478	1240	1222	2462	0.053161	88.1803	0.945491
Helas3	Gm12878	RFX5_(200-401-194)	2115801	3403	3375	6778	542	542	1084	0.00320351	80.8118	0.890987
Helas3	Gm12878	RPC155	2115801	0	0	0	78	67	145	0	86.2069	0.951014
Helas3	Gm12878	SMC3_(ab9263)	2115801	23503	23605	47108	1176	1096	2272	0.0222649	87.1479	0.94471
Helas3	Gm12878	SPT20	2115801	0	0	0	128	128	256	0	63.6719	0.685364
Helas3	Gm12878	STAT1	2115801	1416	1374	2790	474	479	953	0.00131865	74.6065	0.860196
Helas3	Gm12878	STAT3	2115801	5115	5067	10182	407	403	810	0.00481236	72.4691	0.833729
Helas3	Gm12878	TAF1	2115801	11131	11151	22282	462	475	937	0.0105312	75.1334	0.843773
Helas3	Gm12878	TBP	2115801	11674	11594	23268	551	521	1072	0.0109973	76.8657	0.858077
Helas3	Gm12878	TCF7L2	2115801	0	0	0	1112	1056	2168	0	70.9122	0.807438
Helas3	Gm12878	TFIIIC-110	2115801	0	0	0	65	96	161	0	88.1988	0.932692
Helas3	Gm12878	TR4	2115801	868	906	1774	44	66	110	0.000838453	78.1818	0.867769
Helas3	Gm12878	USF2	2115801	7059	7059	14118	353	347	700	0.00667265	81	0.882857
Helas3	Gm12878	ZKSCAN1_(HPA006672)	2115801	0	0	0	111	110	221	0	80.543	0.882146
Helas3	Gm12878	Znf143_(16618-1-AP)	2115801	15572	15625	31197	194	187	381	0.0147448	86.3517	0.935636
Helas3	Gm12878	ZNF274	2115801	174	185	359	7	3	10	0.000169676	70	0.761905
Helas3	Gm12878	ZZZ3	2115801	499	511	1010	6	7	13	0.000477361	84.6154	0.785714
Helas3	H1hesc	AP-2alpha	1209454	0	0	0	561	551	1112	0	70.3237	0.785051
Helas3	H1hesc	AP-2gamma	1209454	0	0	0	760	765	1525	0	72.1967	0.814782
Helas3	H1hesc	BAF155	1209454	0	0	0	246	245	491	0	72.5051	0.81188
Helas3	H1hesc	BAF170	1209454	0	0	0	71	88	159	0	74.8428	0.817061
Helas3	H1hesc	BDP1	1209454	0	0	0	23	16	39	0	64.1026	0.815217
Helas3	H1hesc	BRCA1_(A300-000A)	1209454	1585	1579	3164	214	226	440	0.00261606	77.2727	0.847717
Helas3	H1hesc	BRF1	1209454	0	0	0	5	9	14	0	64.2857	0.444444
Helas3	H1hesc	BRF2	1209454	0	0	0	4	9	13	0	92.3077	0.777778
Helas3	H1hesc	Brg1	1209454	0	0	0	42	42	84	0	80.9524	0.911565
Helas3	H1hesc	CEBPB	1209454	11786	12177	23963	1825	1811	3636	0.0198131	75.9626	0.857184
Helas3	H1hesc	c-Fos	1209454	0	0	0	299	296	595	0	80.6723	0.891677
Helas3	H1hesc	CHD2_(AB68301)	1209454	5368	5380	10748	567	595	1162	0.00888665	79.346	0.881994
Helas3	H1hesc	c-Jun	1209454	1682	1718	3400	637	649	1286	0.00281119	80.0933	0.896276
Helas3	H1hesc	c-Myc	1209454	4544	4599	9143	399	398	797	0.00755961	79.5483	0.880549
Helas3	H1hesc	COREST_(sc-30189)	1209454	0	0	0	471	462	933	0	77.1704	0.8528
Helas3	H1hesc	CTCF	1209454	84114	85372	169486	4402	4291	8693	0.140134	90.5786	0.965686
Helas3	H1hesc	E2F1	1209454	0	0	0	133	156	289	0	78.5467	0.879265
Helas3	H1hesc	E2F4	1209454	0	0	0	106	96	202	0	80.6931	0.863895
Helas3	H1hesc	E2F6	1209454	0	0	0	142	158	300	0	77.6667	0.841237
Helas3	H1hesc	ELF1	1209454	0	0	0	142	154	296	0	83.4459	0.905021
Helas3	H1hesc	ELK4	1209454	0	0	0	186	186	372	0	79.5699	0.867037
Helas3	H1hesc	EZH2_(39875)	1209454	3585	3620	7205	60	52	112	0.00595723	57.1429	0.704487
Helas3	H1hesc	GABP	1209454	4488	4478	8966	187	177	364	0.00741326	81.044	0.894891
Helas3	H1hesc	GTF2F1_(AB28179)	1209454	2803	2822	5625	356	328	684	0.00465086	75.4386	0.857872
Helas3	H1hesc	HA-E2F1	1209454	0	0	0	301	344	645	0	81.8605	0.891833
Helas3	H1hesc	Ini1	1209454	0	0	0	264	238	502	0	75.2988	0.844044
Helas3	H1hesc	IRF3	1209454	0	0	0	41	45	86	0	74.4186	0.802168
Helas3	H1hesc	JunD	1209454	14142	14119	28261	886	927	1813	0.0233667	82.791	0.912382
Helas3	H1hesc	MafK	1209454	8915	8925	17840	425	409	834	0.0147505	78.4173	0.869305
Helas3	H1hesc	Max	1209454	8694	8844	17538	884	887	1771	0.0145008	77.9221	0.875173
Helas3	H1hesc	MAZ_(ab85725)	1209454	0	0	0	360	371	731	0	80.8482	0.893097
Helas3	H1hesc	Mxi1_(AF4185)	1209454	5017	5058	10075	342	363	705	0.00833021	78.156	0.873576
Helas3	H1hesc	NF-YA	1209454	0	0	0	161	172	333	0	81.6817	0.872165
Helas3	H1hesc	NF-YB	1209454	0	0	0	177	202	379	0	77.3087	0.849779
Helas3	H1hesc	Nrf1	1209454	3479	3525	7004	71	78	149	0.00579104	81.8792	0.871614
Helas3	H1hesc	NRSF	1209454	10314	10376	20690	324	300	624	0.0171069	77.7244	0.880412
Helas3	H1hesc	p300	1209454	0	0	0	810	776	1586	0	71.2484	0.840925
Helas3	H1hesc	Pol2	1209454	24130	24187	48317	2079	2030	4109	0.0399494	72.5136	0.81221
Helas3	H1hesc	PRDM1_(9115)	1209454	0	0	0	128	137	265	0	69.434	0.824703
Helas3	H1hesc	Rad21	1209454	100062	101781	201843	1240	1222	2462	0.166888	89.0333	0.952274
Helas3	H1hesc	RFX5_(200-401-194)	1209454	1312	1312	2624	542	542	1084	0.00216957	80.0738	0.889615
Helas3	H1hesc	RPC155	1209454	0	0	0	78	67	145	0	88.9655	0.939724
Helas3	H1hesc	SMC3_(ab9263)	1209454	0	0	0	1176	1096	2272	0	89.0405	0.955263
Helas3	H1hesc	SPT20	1209454	0	0	0	128	128	256	0	60.1562	0.693176
Helas3	H1hesc	STAT1	1209454	0	0	0	474	479	953	0	74.0818	0.842552
Helas3	H1hesc	STAT3	1209454	0	0	0	407	403	810	0	74.1975	0.854555
Helas3	H1hesc	TAF1	1209454	15206	15341	30547	462	475	937	0.0252569	73.8527	0.820574
Helas3	H1hesc	TBP	1209454	13423	13499	26922	551	521	1072	0.0222596	72.1082	0.835236
Helas3	H1hesc	TCF7L2	1209454	0	0	0	1112	1056	2168	0	72.1381	0.826076
Helas3	H1hesc	TFIIIC-110	1209454	0	0	0	65	96	161	0	86.3354	0.917788
Helas3	H1hesc	TR4	1209454	0	0	0	44	66	110	0	77.2727	0.831267
Helas3	H1hesc	USF2	1209454	5439	5473	10912	353	347	700	0.00902225	85.8571	0.936061
Helas3	H1hesc	ZKSCAN1_(HPA006672)	1209454	0	0	0	111	110	221	0	83.7104	0.915397
Helas3	H1hesc	Znf143_(16618-1-AP)	1209454	24005	24314	48319	194	187	381	0.0399511	84.5144	0.926815
Helas3	H1hesc	ZNF274	1209454	0	0	0	7	3	10	0	50	0.619048
Helas3	H1hesc	ZZZ3	1209454	0	0	0	6	7	13	0	76.9231	0.714286
Helas3	Helas3	AP-2alpha	1355580	14761	14802	29563	561	551	1112	0.0218084	77.9676	0.864304
Helas3	Helas3	AP-2gamma	1355580	19739	19778	39517	760	765	1525	0.0291514	79.4754	0.869197
Helas3	Helas3	BAF155	1355580	6806	6781	13587	246	245	491	0.010023	78.6151	0.871993
Helas3	Helas3	BAF170	1355580	2053	2086	4139	71	88	159	0.00305331	76.7296	0.861716
Helas3	Helas3	BDP1	1355580	396	400	796	23	16	39	0.000587203	61.5385	0.779891
Helas3	Helas3	BRCA1_(A300-000A)	1355580	6308	6312	12620	214	226	440	0.00930967	82.5	0.914172
Helas3	Helas3	BRF1	1355580	147	154	301	5	9	14	0.000222045	64.2857	0.577778
Helas3	Helas3	BRF2	1355580	242	239	481	4	9	13	0.00035483	84.6154	0.805556
Helas3	Helas3	Brg1	1355580	1094	1034	2128	42	42	84	0.00156981	83.3333	0.933107
Helas3	Helas3	CEBPB	1355580	46519	47514	94033	1825	1811	3636	0.0693674	87.0462	0.940777
Helas3	Helas3	c-Fos	1355580	7246	7243	14489	299	296	595	0.0106884	91.2605	0.963245
Helas3	Helas3	CHD2_(AB68301)	1355580	15891	15969	31860	567	595	1162	0.0235029	84.5095	0.917315
Helas3	Helas3	c-Jun	1355580	17032	17032	34064	637	649	1286	0.0251287	88.8802	0.954796
Helas3	Helas3	c-Myc	1355580	10161	10301	20462	399	398	797	0.0150946	84.1907	0.918465
Helas3	Helas3	COREST_(sc-30189)	1355580	12757	12825	25582	471	462	933	0.0188716	80.7074	0.898291
Helas3	Helas3	CTCF	1355580	114249	115695	229944	4402	4291	8693	0.169628	89.0947	0.959483
Helas3	Helas3	E2F1	1355580	3997	3967	7964	133	156	289	0.00587498	80.6228	0.879024
Helas3	Helas3	E2F4	1355580	2173	2206	4379	106	96	202	0.00323035	80.6931	0.871659
Helas3	Helas3	E2F6	1355580	3743	3713	7456	142	158	300	0.00550023	78.3333	0.870699
Helas3	Helas3	ELF1	1355580	3782	3726	7508	142	154	296	0.00553859	84.1216	0.932504
Helas3	Helas3	ELK4	1355580	4570	4590	9160	186	186	372	0.00675726	80.914	0.881518
Helas3	Helas3	EZH2_(39875)	1355580	1399	1436	2835	60	52	112	0.00209136	55.3571	0.702244
Helas3	Helas3	GABP	1355580	5218	5263	10481	187	177	364	0.00773175	81.8681	0.910964
Helas3	Helas3	GTF2F1_(AB28179)	1355580	9130	9184	18314	356	328	684	0.0135101	79.6784	0.881449
Helas3	Helas3	HA-E2F1	1355580	7975	7997	15972	301	344	645	0.0117824	81.7054	0.908995
Helas3	Helas3	Ini1	1355580	6108	6111	12219	264	238	502	0.00901385	77.8884	0.858161
Helas3	Helas3	IRF3	1355580	1227	1230	2457	41	45	86	0.00181251	73.2558	0.857453
Helas3	Helas3	JunD	1355580	24567	24550	49117	886	927	1813	0.0362332	90.8991	0.969677
Helas3	Helas3	MafK	1355580	11083	11038	22121	425	409	834	0.0163185	79.4964	0.873666
Helas3	Helas3	Max	1355580	23104	23080	46184	884	887	1771	0.0340695	82.5522	0.909113
Helas3	Helas3	MAZ_(ab85725)	1355580	10471	10462	20933	360	371	731	0.0154421	83.1737	0.90748
Helas3	Helas3	Mxi1_(AF4185)	1355580	9392	9430	18822	342	363	705	0.0138848	81.2766	0.893577
Helas3	Helas3	NF-YA	1355580	4635	4609	9244	161	172	333	0.00681922	80.4805	0.888957
Helas3	Helas3	NF-YB	1355580	5308	5502	10810	177	202	379	0.00797445	78.628	0.86698
Helas3	Helas3	Nrf1	1355580	2257	2244	4501	71	78	149	0.00332035	79.1946	0.862225
Helas3	Helas3	NRSF	1355580	7999	7964	15963	324	300	624	0.0117758	73.5577	0.845566
Helas3	Helas3	p300	1355580	20131	20106	40237	810	776	1586	0.0296825	85.1828	0.930116
Helas3	Helas3	Pol2	1355580	55375	55694	111069	2079	2030	4109	0.0819347	73.1627	0.819216
Helas3	Helas3	PRDM1_(9115)	1355580	3578	3569	7147	128	137	265	0.00527228	83.0189	0.89781
Helas3	Helas3	Rad21	1355580	33394	33528	66922	1240	1222	2462	0.0493678	90.0894	0.966114
Helas3	Helas3	RFX5_(200-401-194)	1355580	14990	15082	30072	542	542	1084	0.0221839	85.5166	0.930032
Helas3	Helas3	RPC155	1355580	1754	2068	3822	78	67	145	0.00281946	88.9655	0.931114
Helas3	Helas3	SMC3_(ab9263)	1355580	30561	30662	61223	1176	1096	2272	0.0451637	89.9648	0.96702
Helas3	Helas3	SPT20	1355580	3226	3215	6441	128	128	256	0.00475147	61.7188	0.670776
Helas3	Helas3	STAT1	1355580	12166	12648	24814	474	479	953	0.0183051	78.489	0.866397
Helas3	Helas3	STAT3	1355580	10738	10823	21561	407	403	810	0.0159054	83.5802	0.925107
Helas3	Helas3	TAF1	1355580	12452	12471	24923	462	475	937	0.0183855	74.4931	0.847008
Helas3	Helas3	TBP	1355580	14366	14345	28711	551	521	1072	0.0211799	78.5448	0.881514
Helas3	Helas3	TCF7L2	1355580	2418	2478	4896	1112	1056	2168	0.00361174	76.3367	0.856728
Helas3	Helas3	TFIIIC-110	1355580	1466	2041	3507	65	96	161	0.00258708	86.3354	0.923878
Helas3	Helas3	TR4	1355580	1639	1649	3288	44	66	110	0.00242553	76.3636	0.827824
Helas3	Helas3	USF2	1355580	9558	9620	19178	353	347	700	0.0141474	83.7143	0.921521
Helas3	Helas3	ZKSCAN1_(HPA006672)	1355580	3214	3275	6489	111	110	221	0.00478688	85.5204	0.92588
Helas3	Helas3	Znf143_(16618-1-AP)	1355580	5490	5551	11041	194	187	381	0.00814485	83.2021	0.91736
Helas3	Helas3	ZNF274	1355580	67	71	138	7	3	10	0.000101801	40	0.619048
Helas3	Helas3	ZZZ3	1355580	187	179	366	6	7	13	0.000269995	76.9231	0.809524
Helas3	Hepg2	AP-2alpha	2147432	0	0	0	561	551	1112	0	73.3813	0.817011
Helas3	Hepg2	AP-2gamma	2147432	0	0	0	760	765	1525	0	74.7541	0.824599
Helas3	Hepg2	BAF155	2147432	0	0	0	246	245	491	0	73.5234	0.806753
Helas3	Hepg2	BAF170	2147432	0	0	0	71	88	159	0	77.3585	0.81354
Helas3	Hepg2	BDP1	2147432	0	0	0	23	16	39	0	53.8462	0.654891
Helas3	Hepg2	BRCA1_(A300-000A)	2147432	1195	1165	2360	214	226	440	0.00109899	79.0909	0.856567
Helas3	Hepg2	BRF1	2147432	0	0	0	5	9	14	0	50	0.422222
Helas3	Hepg2	BRF2	2147432	0	0	0	4	9	13	0	84.6154	0.75
Helas3	Hepg2	Brg1	2147432	0	0	0	42	42	84	0	78.5714	0.849206
Helas3	Hepg2	CEBPB	2147432	57192	58976	116168	1825	1811	3636	0.0540962	84.736	0.92093
Helas3	Hepg2	c-Fos	2147432	0	0	0	299	296	595	0	86.5546	0.932512
Helas3	Hepg2	CHD2_(AB68301)	2147432	4037	4063	8100	567	595	1162	0.00377195	81.0671	0.893815
Helas3	Hepg2	c-Jun	2147432	9974	10035	20009	637	649	1286	0.00931764	86.3919	0.924802
Helas3	Hepg2	c-Myc	2147432	3507	3503	7010	399	398	797	0.00326436	82.5596	0.902155
Helas3	Hepg2	COREST_(sc-30189)	2147432	4270	4244	8514	471	462	933	0.00396474	79.4212	0.87552
Helas3	Hepg2	CTCF	2147432	104679	105999	210678	4402	4291	8693	0.0981069	88.4735	0.955154
Helas3	Hepg2	E2F1	2147432	0	0	0	133	156	289	0	78.2007	0.871361
Helas3	Hepg2	E2F4	2147432	0	0	0	106	96	202	0	74.2574	0.828223
Helas3	Hepg2	E2F6	2147432	0	0	0	142	158	300	0	74.6667	0.836869
Helas3	Hepg2	ELF1	2147432	0	0	0	142	154	296	0	84.1216	0.910188
Helas3	Hepg2	ELK4	2147432	0	0	0	186	186	372	0	82.5269	0.890132
Helas3	Hepg2	EZH2_(39875)	2147432	2618	2617	5235	60	52	112	0.0024378	56.25	0.678205
Helas3	Hepg2	GABP	2147432	7835	7829	15664	187	177	364	0.00729429	83.2418	0.91323
Helas3	Hepg2	GTF2F1_(AB28179)	2147432	0	0	0	356	328	684	0	77.6316	0.861811
Helas3	Hepg2	HA-E2F1	2147432	0	0	0	301	344	645	0	80.3101	0.882842
Helas3	Hepg2	Ini1	2147432	0	0	0	264	238	502	0	73.7052	0.822622
Helas3	Hepg2	IRF3	2147432	545	536	1081	41	45	86	0.000503392	77.907	0.839566
Helas3	Hepg2	JunD	2147432	42305	42468	84773	886	927	1813	0.0394765	87.6448	0.943556
Helas3	Hepg2	MafK	2147432	47753	48435	96188	425	409	834	0.0447921	87.6499	0.949236
Helas3	Hepg2	Max	2147432	9377	9392	18769	884	887	1771	0.00874021	80.6889	0.89174
Helas3	Hepg2	MAZ_(ab85725)	2147432	9578	9572	19150	360	371	731	0.00891763	81.6689	0.906866
Helas3	Hepg2	Mxi1_(AF4185)	2147432	16083	16131	32214	342	363	705	0.0150012	80.2837	0.871917
Helas3	Hepg2	NF-YA	2147432	0	0	0	161	172	333	0	78.0781	0.864654
Helas3	Hepg2	NF-YB	2147432	0	0	0	177	202	379	0	76.781	0.823488
Helas3	Hepg2	Nrf1	2147432	1491	1485	2976	71	78	149	0.00138584	80.5369	0.831347
Helas3	Hepg2	NRSF	2147432	14751	14717	29468	324	300	624	0.0137224	73.2372	0.82177
Helas3	Hepg2	p300	2147432	5251	5255	10506	810	776	1586	0.00489236	79.4451	0.887182
Helas3	Hepg2	Pol2	2147432	66291	66967	133258	2079	2030	4109	0.0620546	71.195	0.79604
Helas3	Hepg2	PRDM1_(9115)	2147432	0	0	0	128	137	265	0	73.9623	0.847115
Helas3	Hepg2	Rad21	2147432	70393	71358	141751	1240	1222	2462	0.0660095	89.1958	0.961269
Helas3	Hepg2	RFX5_(200-401-194)	2147432	4703	4759	9462	542	542	1084	0.00440619	81.0886	0.893973
Helas3	Hepg2	RPC155	2147432	0	0	0	78	67	145	0	86.2069	0.949866
Helas3	Hepg2	SMC3_(ab9263)	2147432	23907	24169	48076	1176	1096	2272	0.0223877	87.6761	0.949445
Helas3	Hepg2	SPT20	2147432	0	0	0	128	128	256	0	58.2031	0.688477
Helas3	Hepg2	STAT1	2147432	0	0	0	474	479	953	0	75.1312	0.838799
Helas3	Hepg2	STAT3	2147432	0	0	0	407	403	810	0	81.4815	0.894507
Helas3	Hepg2	TAF1	2147432	12644	12659	25303	462	475	937	0.0117829	74.5998	0.827974
Helas3	Hepg2	TBP	2147432	10846	10875	21721	551	521	1072	0.0101149	74.9067	0.846393
Helas3	Hepg2	TCF7L2	2147432	2144	2143	4287	1112	1056	2168	0.00199634	76.9108	0.848004
Helas3	Hepg2	TFIIIC-110	2147432	0	0	0	65	96	161	0	80.7453	0.914263
Helas3	Hepg2	TR4	2147432	2304	2341	4645	44	66	110	0.00216305	77.2727	0.835399
Helas3	Hepg2	USF2	2147432	4885	5001	9886	353	347	700	0.00460364	81.1429	0.901364
Helas3	Hepg2	ZKSCAN1_(HPA006672)	2147432	0	0	0	111	110	221	0	80.9955	0.888534
Helas3	Hepg2	Znf143_(16618-1-AP)	2147432	0	0	0	194	187	381	0	84.252	0.913033
Helas3	Hepg2	ZNF274	2147432	174	185	359	7	3	10	0.000167176	40	0.571429
Helas3	Hepg2	ZZZ3	2147432	0	0	0	6	7	13	0	69.2308	0.833333
Hepg2	A549	ARID3A_(NB100-279)	915650	0	0	0	292	358	650	0	82.7692	0.885743
Hepg2	A549	ATF3	915650	5112	5145	10257	64	55	119	0.0112019	84.8739	0.936364
Hepg2	A549	BHLHE40	915650	2456	2460	4916	326	326	652	0.00536886	84.3179	0.921849
Hepg2	A549	BRCA1_(A300-000A)	915650	0	0	0	25	26	51	0	80.3922	0.872308
Hepg2	A549	CEBPB	915650	29602	30336	59938	1341	1355	2696	0.0654595	87.6484	0.951222
Hepg2	A549	CEBPB_(SC-150)	915650	0	0	0	359	329	688	0	88.2267	0.943536
Hepg2	A549	CEBPD_(SC-636)	915650	0	0	0	231	189	420	0	84.5238	0.915161
Hepg2	A549	CHD2_(AB68301)	915650	0	0	0	93	83	176	0	78.9773	0.869413
Hepg2	A549	c-Jun	915650	0	0	0	242	250	492	0	88.4146	0.949339
Hepg2	A549	c-Myc	915650	0	0	0	78	80	158	0	85.443	0.927885
Hepg2	A549	COREST_(sc-30189)	915650	0	0	0	106	98	204	0	75.9804	0.875241
Hepg2	A549	CTCF	915650	137526	139378	276904	3567	3476	7043	0.302412	90.5624	0.97373
Hepg2	A549	ELF1	915650	6773	6686	13459	341	330	671	0.0146988	82.7124	0.911686
Hepg2	A549	ERRA	915650	0	0	0	20	30	50	0	86	0.885
Hepg2	A549	EZH2_(39875)	915650	0	0	0	55	69	124	0	70.9677	0.76996
Hepg2	A549	FOSL2	915650	22286	22395	44681	495	491	986	0.048797	87.0183	0.937654
Hepg2	A549	FOXA1	915650	5988	6045	12033	1684	1745	3429	0.0131415	81.822	0.900464
Hepg2	A549	FOXA2_(SC-6554)	915650	0	0	0	757	751	1508	0	82.2281	0.90264
Hepg2	A549	GABP	915650	9159	9111	18270	188	191	379	0.019953	82.5858	0.918458
Hepg2	A549	GRp20	915650	0	0	0	16	4	20	0	80	0.84375
Hepg2	A549	HDAC2_(SC-6296)	915650	0	0	0	344	359	703	0	77.5249	0.859202
Hepg2	A549	HNF4A	915650	0	0	0	590	596	1186	0	76.8683	0.854913
Hepg2	A549	HNF4G_(SC-6558)	915650	0	0	0	372	372	744	0	74.4624	0.828065
Hepg2	A549	HSF1	915650	0	0	0	21	36	57	0	80.7018	0.798942
Hepg2	A549	IRF3	915650	0	0	0	9	6	15	0	86.6667	0.814815
Hepg2	A549	JunD	915650	0	0	0	1009	1022	2031	0	85.7213	0.939353
Hepg2	A549	MafF_(M8194)	915650	0	0	0	681	708	1389	0	70.6983	0.789957
Hepg2	A549	MafK	915650	0	0	0	1885	1799	3684	0	69.1395	0.788126
Hepg2	A549	Max	915650	7849	7696	15545	237	239	476	0.016977	81.3025	0.905778
Hepg2	A549	MAZ_(ab85725)	915650	0	0	0	234	229	463	0	82.2894	0.904434
Hepg2	A549	MBD4_(SC-271530)	915650	0	0	0	95	136	231	0	79.2208	0.863313
Hepg2	A549	Mxi1_(AF4185)	915650	0	0	0	405	365	770	0	79.3506	0.874723
Hepg2	A549	MYBL2_(SC-81192)	915650	0	0	0	382	357	739	0	74.6955	0.855566
Hepg2	A549	NFIC_(SC-81335)	915650	0	0	0	300	304	604	0	76.6556	0.85568
Hepg2	A549	Nrf1	915650	0	0	0	40	37	77	0	83.1169	0.889865
Hepg2	A549	NRSF	915650	9244	9347	18591	324	334	658	0.0203036	77.2036	0.848562
Hepg2	A549	p300	915650	13645	13739	27384	606	637	1243	0.0299066	79.7986	0.887497
Hepg2	A549	PGC1A	915650	0	0	0	32	19	51	0	76.4706	0.827303
Hepg2	A549	Pol2	915650	54395	54362	108757	1899	1994	3893	0.118776	74.1934	0.815167
Hepg2	A549	Rad21	915650	19011	19016	38027	1655	1717	3372	0.0415301	89.2052	0.964579
Hepg2	A549	RFX5_(200-401-194)	915650	0	0	0	118	117	235	0	75.7447	0.854918
Hepg2	A549	RXRA	915650	0	0	0	316	303	619	0	79.483	0.868154
Hepg2	A549	Sin3Ak-20	915650	4762	4751	9513	308	312	620	0.0103893	75.6452	0.842803
Hepg2	A549	SMC3_(ab9263)	915650	0	0	0	584	551	1135	0	89.0749	0.961586
Hepg2	A549	SP1	915650	0	0	0	470	460	930	0	77.7419	0.866614
Hepg2	A549	SP2_(SC-643)	915650	0	0	0	48	53	101	0	73.2673	0.831761
Hepg2	A549	SREBP1	915650	0	0	0	49	47	96	0	77.0833	0.847156
Hepg2	A549	SRF	915650	0	0	0	96	98	194	0	79.3814	0.851722
Hepg2	A549	TAF1	915650	7826	7858	15684	279	312	591	0.0171288	76.819	0.849003
Hepg2	A549	TBP	915650	0	0	0	282	259	541	0	76.1553	0.84545
Hepg2	A549	TCF12	915650	15857	15888	31745	42	30	72	0.0346694	84.7222	0.911111
Hepg2	A549	TCF7L2	915650	0	0	0	53	58	111	0	73.8739	0.778465
Hepg2	A549	TEAD4_(SC-101184)	915650	0	0	0	285	265	550	0	81.6364	0.899119
Hepg2	A549	TR4	915650	0	0	0	53	48	101	0	74.2574	0.840409
Hepg2	A549	USF-1	915650	24948	25066	50014	412	428	840	0.0546213	87.1429	0.938515
Hepg2	A549	USF2	915650	0	0	0	124	128	252	0	91.2698	0.950794
Hepg2	A549	YY1	915650	7746	7803	15549	338	310	648	0.0169814	81.0185	0.896612
Hepg2	A549	ZBTB33	915650	5559	5535	11094	50	64	114	0.012116	81.5789	0.88375
Hepg2	A549	ZBTB7A_(SC-34508)	915650	0	0	0	176	165	341	0	73.9003	0.837121
Hepg2	A549	ZNF274	915650	0	0	0	5	2	7	0	57.1429	0.6
Hepg2	Gm12878	ARID3A_(NB100-279)	2115801	0	0	0	292	358	650	0	76.6154	0.825854
Hepg2	Gm12878	ATF3	2115801	1326	1315	2641	64	55	119	0.00124823	85.7143	0.925852
Hepg2	Gm12878	BHLHE40	2115801	10936	10962	21898	326	326	652	0.0103497	78.2955	0.868931
Hepg2	Gm12878	BRCA1_(A300-000A)	2115801	421	427	848	25	26	51	0.000400794	78.4314	0.864615
Hepg2	Gm12878	CEBPB	2115801	0	0	0	1341	1355	2696	0	67.6558	0.754598
Hepg2	Gm12878	CEBPB_(SC-150)	2115801	4526	4593	9119	359	329	688	0.00430995	66.4244	0.780198
Hepg2	Gm12878	CEBPD_(SC-636)	2115801	0	0	0	231	189	420	0	72.381	0.836048
Hepg2	Gm12878	CHD2_(AB68301)	2115801	12218	12160	24378	93	83	176	0.0115219	78.9773	0.860474
Hepg2	Gm12878	c-Jun	2115801	0	0	0	242	250	492	0	76.626	0.871769
Hepg2	Gm12878	c-Myc	2115801	2921	2907	5828	78	80	158	0.00275451	79.7468	0.904167
Hepg2	Gm12878	COREST_(sc-30189)	2115801	1116	1080	2196	106	98	204	0.0010379	80.8824	0.895071
Hepg2	Gm12878	CTCF	2115801	102460	103370	205830	3567	3476	7043	0.0972823	89.1976	0.962326
Hepg2	Gm12878	ELF1	2115801	17757	17826	35583	341	330	671	0.0168177	83.3085	0.910957
Hepg2	Gm12878	ERRA	2115801	0	0	0	20	30	50	0	72	0.813333
Hepg2	Gm12878	EZH2_(39875)	2115801	1971	1955	3926	55	69	124	0.00185556	68.5484	0.767325
Hepg2	Gm12878	FOSL2	2115801	0	0	0	495	491	986	0	82.1501	0.889617
Hepg2	Gm12878	FOXA1	2115801	0	0	0	1684	1745	3429	0	72.5293	0.805754
Hepg2	Gm12878	FOXA2_(SC-6554)	2115801	0	0	0	757	751	1508	0	68.634	0.786333
Hepg2	Gm12878	GABP	2115801	5085	5104	10189	188	191	379	0.00481567	86.0158	0.931269
Hepg2	Gm12878	GRp20	2115801	0	0	0	16	4	20	0	70	0.78125
Hepg2	Gm12878	HDAC2_(SC-6296)	2115801	0	0	0	344	359	703	0	72.2617	0.803297
Hepg2	Gm12878	HNF4A	2115801	0	0	0	590	596	1186	0	68.7951	0.771901
Hepg2	Gm12878	HNF4G_(SC-6558)	2115801	0	0	0	372	372	744	0	69.6237	0.758346
Hepg2	Gm12878	HSF1	2115801	0	0	0	21	36	57	0	84.2105	0.81746
Hepg2	Gm12878	IRF3	2115801	0	0	0	9	6	15	0	86.6667	1
Hepg2	Gm12878	JunD	2115801	1973	1916	3889	1009	1022	2031	0.00183807	80.5515	0.883635
Hepg2	Gm12878	MafF_(M8194)	2115801	0	0	0	681	708	1389	0	69.8344	0.788017
Hepg2	Gm12878	MafK	2115801	0	0	0	1885	1799	3684	0	69.6297	0.791117
Hepg2	Gm12878	Max	2115801	9865	9875	19740	237	239	476	0.0093298	79.6218	0.899688
Hepg2	Gm12878	MAZ_(ab85725)	2115801	14835	14840	29675	234	229	463	0.0140254	83.8013	0.913037
Hepg2	Gm12878	MBD4_(SC-271530)	2115801	0	0	0	95	136	231	0	68.8312	0.766563
Hepg2	Gm12878	Mxi1_(AF4185)	2115801	13888	13973	27861	405	365	770	0.0131681	79.6104	0.880149
Hepg2	Gm12878	MYBL2_(SC-81192)	2115801	0	0	0	382	357	739	0	66.0352	0.767368
Hepg2	Gm12878	NFIC_(SC-81335)	2115801	22003	22283	44286	300	304	604	0.0209311	68.543	0.768684
Hepg2	Gm12878	Nrf1	2115801	4406	4421	8827	40	37	77	0.00417194	79.2208	0.89527
Hepg2	Gm12878	NRSF	2115801	5428	5369	10797	324	334	658	0.00510303	73.4043	0.811322
Hepg2	Gm12878	p300	2115801	22518	22553	45071	606	637	1243	0.0213021	71.0328	0.799236
Hepg2	Gm12878	PGC1A	2115801	0	0	0	32	19	51	0	68.6275	0.756579
Hepg2	Gm12878	Pol2	2115801	73215	73222	146437	1899	1994	3893	0.0692111	73.6284	0.830848
Hepg2	Gm12878	Rad21	2115801	56010	56468	112478	1655	1717	3372	0.053161	88.4342	0.955611
Hepg2	Gm12878	RFX5_(200-401-194)	2115801	3403	3375	6778	118	117	235	0.00320351	73.1915	0.830653
Hepg2	Gm12878	RXRA	2115801	1358	1338	2696	316	303	619	0.00127422	70.7593	0.803818
Hepg2	Gm12878	Sin3Ak-20	2115801	0	0	0	308	312	620	0	76.9355	0.848641
Hepg2	Gm12878	SMC3_(ab9263)	2115801	23503	23605	47108	584	551	1135	0.0222649	86.8722	0.937974
Hepg2	Gm12878	SP1	2115801	14197	14230	28427	470	460	930	0.0134356	73.1183	0.814954
Hepg2	Gm12878	SP2_(SC-643)	2115801	0	0	0	48	53	101	0	69.3069	0.78184
Hepg2	Gm12878	SREBP1	2115801	0	0	0	49	47	96	0	78.125	0.880591
Hepg2	Gm12878	SRF	2115801	6661	6696	13357	96	98	194	0.00631298	76.2887	0.863946
Hepg2	Gm12878	TAF1	2115801	11131	11151	22282	279	312	591	0.0105312	76.9882	0.850094
Hepg2	Gm12878	TBP	2115801	11674	11594	23268	282	259	541	0.0109973	75.2311	0.834127
Hepg2	Gm12878	TCF12	2115801	15911	16116	32027	42	30	72	0.0151371	61.1111	0.719048
Hepg2	Gm12878	TCF7L2	2115801	0	0	0	53	58	111	0	62.1622	0.690956
Hepg2	Gm12878	TEAD4_(SC-101184)	2115801	0	0	0	285	265	550	0	70.1818	0.807693
Hepg2	Gm12878	TR4	2115801	868	906	1774	53	48	101	0.000838453	70.297	0.80228
Hepg2	Gm12878	USF-1	2115801	7644	7654	15298	412	428	840	0.00723036	83.2143	0.910858
Hepg2	Gm12878	USF2	2115801	7059	7059	14118	124	128	252	0.00667265	88.4921	0.950038
Hepg2	Gm12878	YY1	2115801	23869	24130	47999	338	310	648	0.022686	82.0988	0.895247
Hepg2	Gm12878	ZBTB33	2115801	1607	1676	3283	50	64	114	0.00155166	76.3158	0.815
Hepg2	Gm12878	ZBTB7A_(SC-34508)	2115801	0	0	0	176	165	341	0	72.434	0.83905
Hepg2	Gm12878	ZNF274	2115801	174	185	359	5	2	7	0.000169676	71.4286	0.7
Hepg2	H1hesc	ARID3A_(NB100-279)	1209454	0	0	0	292	358	650	0	76.7692	0.827954
Hepg2	H1hesc	ATF3	1209454	3777	3782	7559	64	55	119	0.00624993	84.8739	0.929545
Hepg2	H1hesc	BHLHE40	1209454	0	0	0	326	326	652	0	82.307	0.896465
Hepg2	H1hesc	BRCA1_(A300-000A)	1209454	1585	1579	3164	25	26	51	0.00261606	82.3529	0.875385
Hepg2	H1hesc	CEBPB	1209454	11786	12177	23963	1341	1355	2696	0.0198131	76.2611	0.856622
Hepg2	H1hesc	CEBPB_(SC-150)	1209454	0	0	0	359	329	688	0	75.1453	0.853341
Hepg2	H1hesc	CEBPD_(SC-636)	1209454	0	0	0	231	189	420	0	77.1429	0.861701
Hepg2	H1hesc	CHD2_(AB68301)	1209454	5368	5380	10748	93	83	176	0.00888665	75.5682	0.849462
Hepg2	H1hesc	c-Jun	1209454	1682	1718	3400	242	250	492	0.00281119	81.9106	0.915074
Hepg2	H1hesc	c-Myc	1209454	4544	4599	9143	78	80	158	0.00755961	84.1772	0.916346
Hepg2	H1hesc	COREST_(sc-30189)	1209454	0	0	0	106	98	204	0	77.9412	0.87707
Hepg2	H1hesc	CTCF	1209454	125565	127380	252945	3567	3476	7043	0.20914	91.5607	0.974144
Hepg2	H1hesc	ELF1	1209454	0	0	0	341	330	671	0	80.924	0.883595
Hepg2	H1hesc	ERRA	1209454	0	0	0	20	30	50	0	80	0.838333
Hepg2	H1hesc	EZH2_(39875)	1209454	3585	3620	7205	55	69	124	0.00595723	70.9677	0.740975
Hepg2	H1hesc	FOSL2	1209454	0	0	0	495	491	986	0	80.5274	0.891358
Hepg2	H1hesc	FOXA1	1209454	0	0	0	1684	1745	3429	0	72.802	0.827796
Hepg2	H1hesc	FOXA2_(SC-6554)	1209454	0	0	0	757	751	1508	0	70.2918	0.820206
Hepg2	H1hesc	GABP	1209454	4488	4478	8966	188	191	379	0.00741326	83.905	0.914086
Hepg2	H1hesc	GRp20	1209454	0	0	0	16	4	20	0	80	0.78125
Hepg2	H1hesc	HDAC2_(SC-6296)	1209454	4470	4481	8951	344	359	703	0.00740086	73.1152	0.827444
Hepg2	H1hesc	HNF4A	1209454	0	0	0	590	596	1186	0	70.1478	0.801162
Hepg2	H1hesc	HNF4G_(SC-6558)	1209454	0	0	0	372	372	744	0	67.6075	0.775111
Hepg2	H1hesc	HSF1	1209454	0	0	0	21	36	57	0	84.2105	0.857143
Hepg2	H1hesc	IRF3	1209454	0	0	0	9	6	15	0	93.3333	0.907407
Hepg2	H1hesc	JunD	1209454	14142	14119	28261	1009	1022	2031	0.0233667	81.6347	0.90158
Hepg2	H1hesc	MafF_(M8194)	1209454	0	0	0	681	708	1389	0	73.2901	0.84753
Hepg2	H1hesc	MafK	1209454	8915	8925	17840	1885	1799	3684	0.0147505	73.9287	0.84925
Hepg2	H1hesc	Max	1209454	8694	8844	17538	237	239	476	0.0145008	80.8824	0.890896
Hepg2	H1hesc	MAZ_(ab85725)	1209454	0	0	0	234	229	463	0	82.2894	0.907271
Hepg2	H1hesc	MBD4_(SC-271530)	1209454	0	0	0	95	136	231	0	71.4286	0.814628
Hepg2	H1hesc	Mxi1_(AF4185)	1209454	5017	5058	10075	405	365	770	0.00833021	77.9221	0.875921
Hepg2	H1hesc	MYBL2_(SC-81192)	1209454	0	0	0	382	357	739	0	69.9594	0.800563
Hepg2	H1hesc	NFIC_(SC-81335)	1209454	0	0	0	300	304	604	0	68.7086	0.773279
Hepg2	H1hesc	Nrf1	1209454	3479	3525	7004	40	37	77	0.00579104	80.5195	0.899324
Hepg2	H1hesc	NRSF	1209454	10314	10376	20690	324	334	658	0.0171069	78.8754	0.874076
Hepg2	H1hesc	p300	1209454	6977	7039	14016	606	637	1243	0.0115887	73.2443	0.842294
Hepg2	H1hesc	PGC1A	1209454	0	0	0	32	19	51	0	66.6667	0.754934
Hepg2	H1hesc	Pol2	1209454	39953	40142	80095	1899	1994	3893	0.0662241	72.5372	0.825254
Hepg2	H1hesc	Rad21	1209454	100062	101781	201843	1655	1717	3372	0.166888	89.5907	0.963492
Hepg2	H1hesc	RFX5_(200-401-194)	1209454	1312	1312	2624	118	117	235	0.00216957	76.5957	0.864841
Hepg2	H1hesc	RXRA	1209454	1021	1040	2061	316	303	619	0.00170407	71.2439	0.818398
Hepg2	H1hesc	Sin3Ak-20	1209454	7063	7136	14199	308	312	620	0.01174	75.8065	0.842657
Hepg2	H1hesc	SMC3_(ab9263)	1209454	0	0	0	584	551	1135	0	88.5463	0.941998
Hepg2	H1hesc	SP1	1209454	11724	11815	23539	470	460	930	0.0194625	71.2903	0.81994
Hepg2	H1hesc	SP2_(SC-643)	1209454	1898	1915	3813	48	53	101	0.00315266	83.1683	0.875
Hepg2	H1hesc	SREBP1	1209454	0	0	0	49	47	96	0	80.2083	0.884933
Hepg2	H1hesc	SRF	1209454	3785	3999	7784	96	98	194	0.00643596	75.2577	0.862245
Hepg2	H1hesc	TAF1	1209454	15206	15341	30547	279	312	591	0.0252569	78.3418	0.851312
Hepg2	H1hesc	TBP	1209454	13423	13499	26922	282	259	541	0.0222596	75.4159	0.850448
Hepg2	H1hesc	TCF12	1209454	6147	6186	12333	42	30	72	0.0101972	66.6667	0.853175
Hepg2	H1hesc	TCF7L2	1209454	0	0	0	53	58	111	0	67.5676	0.725114
Hepg2	H1hesc	TEAD4_(SC-101184)	1209454	15399	15601	31000	285	265	550	0.0256314	74.1818	0.852963
Hepg2	H1hesc	TR4	1209454	0	0	0	53	48	101	0	75.2475	0.787736
Hepg2	H1hesc	USF-1	1209454	20363	20358	40721	412	428	840	0.0336689	89.4048	0.951434
Hepg2	H1hesc	USF2	1209454	5439	5473	10912	124	128	252	0.00902225	89.6825	0.967931
Hepg2	H1hesc	YY1	1209454	14047	14315	28362	338	310	648	0.0234503	81.4815	0.896889
Hepg2	H1hesc	ZBTB33	1209454	0	0	0	50	64	114	0	79.8246	0.846875
Hepg2	H1hesc	ZBTB7A_(SC-34508)	1209454	0	0	0	176	165	341	0	76.5396	0.847658
Hepg2	H1hesc	ZNF274	1209454	0	0	0	5	2	7	0	71.4286	0.8
Hepg2	Helas3	ARID3A_(NB100-279)	1355580	0	0	0	292	358	650	0	79.2308	0.864774
Hepg2	Helas3	ATF3	1355580	0	0	0	64	55	119	0	87.395	0.921307
Hepg2	Helas3	BHLHE40	1355580	0	0	0	326	326	652	0	84.3754	0.911245
Hepg2	Helas3	BRCA1_(A300-000A)	1355580	6308	6312	12620	25	26	51	0.00930967	82.3529	0.88
Hepg2	Helas3	CEBPB	1355580	46519	47514	94033	1341	1355	2696	0.0693674	86.4243	0.942049
Hepg2	Helas3	CEBPB_(SC-150)	1355580	0	0	0	359	329	688	0	83.5756	0.928195
Hepg2	Helas3	CEBPD_(SC-636)	1355580	0	0	0	231	189	420	0	82.381	0.90238
Hepg2	Helas3	CHD2_(AB68301)	1355580	15891	15969	31860	93	83	176	0.0235029	80.6818	0.87317
Hepg2	Helas3	c-Jun	1355580	17032	17032	34064	242	250	492	0.0251287	90.2439	0.966942
Hepg2	Helas3	c-Myc	1355580	10161	10301	20462	78	80	158	0.0150946	87.3418	0.941346
Hepg2	Helas3	COREST_(sc-30189)	1355580	12757	12825	25582	106	98	204	0.0188716	82.3529	0.888429
Hepg2	Helas3	CTCF	1355580	114249	115695	229944	3567	3476	7043	0.169628	90.2492	0.970293
Hepg2	Helas3	ELF1	1355580	0	0	0	341	330	671	0	81.3711	0.897387
Hepg2	Helas3	ERRA	1355580	0	0	0	20	30	50	0	82	0.891667
Hepg2	Helas3	EZH2_(39875)	1355580	1399	1436	2835	55	69	124	0.00209136	71.7742	0.794203
Hepg2	Helas3	FOSL2	1355580	0	0	0	495	491	986	0	86.0041	0.937485
Hepg2	Helas3	FOXA1	1355580	0	0	0	1684	1745	3429	0	74.1945	0.844229
Hepg2	Helas3	FOXA2_(SC-6554)	1355580	0	0	0	757	751	1508	0	74.2042	0.835816
Hepg2	Helas3	GABP	1355580	5218	5263	10481	188	191	379	0.00773175	83.905	0.931492
Hepg2	Helas3	GRp20	1355580	0	0	0	16	4	20	0	70	0.640625
Hepg2	Helas3	HDAC2_(SC-6296)	1355580	0	0	0	344	359	703	0	76.8137	0.842578
Hepg2	Helas3	HNF4A	1355580	0	0	0	590	596	1186	0	74.4481	0.823118
Hepg2	Helas3	HNF4G_(SC-6558)	1355580	0	0	0	372	372	744	0	71.2366	0.801747
Hepg2	Helas3	HSF1	1355580	0	0	0	21	36	57	0	84.2105	0.876984
Hepg2	Helas3	IRF3	1355580	1227	1230	2457	9	6	15	0.00181251	86.6667	0.981481
Hepg2	Helas3	JunD	1355580	24567	24550	49117	1009	1022	2031	0.0362332	86.9522	0.94763
Hepg2	Helas3	MafF_(M8194)	1355580	0	0	0	681	708	1389	0	72.0662	0.818128
Hepg2	Helas3	MafK	1355580	11083	11038	22121	1885	1799	3684	0.0163185	72.8072	0.828266
Hepg2	Helas3	Max	1355580	23104	23080	46184	237	239	476	0.0340695	80.4622	0.898152
Hepg2	Helas3	MAZ_(ab85725)	1355580	10471	10462	20933	234	229	463	0.0154421	83.8013	0.92554
Hepg2	Helas3	MBD4_(SC-271530)	1355580	0	0	0	95	136	231	0	73.5931	0.837384
Hepg2	Helas3	Mxi1_(AF4185)	1355580	9392	9430	18822	405	365	770	0.0138848	80.1299	0.87588
Hepg2	Helas3	MYBL2_(SC-81192)	1355580	0	0	0	382	357	739	0	71.7185	0.833663
Hepg2	Helas3	NFIC_(SC-81335)	1355580	0	0	0	300	304	604	0	73.0132	0.825998
Hepg2	Helas3	Nrf1	1355580	2257	2244	4501	40	37	77	0.00332035	79.2208	0.910811
Hepg2	Helas3	NRSF	1355580	7999	7964	15963	324	334	658	0.0117758	74.772	0.832853
Hepg2	Helas3	p300	1355580	20131	20106	40237	606	637	1243	0.0296825	75.8839	0.856161
Hepg2	Helas3	PGC1A	1355580	0	0	0	32	19	51	0	78.4314	0.860197
Hepg2	Helas3	Pol2	1355580	52993	53300	106293	1899	1994	3893	0.0784115	71.3402	0.806248
Hepg2	Helas3	Rad21	1355580	33394	33528	66922	1655	1717	3372	0.0493678	88.5824	0.958822
Hepg2	Helas3	RFX5_(200-401-194)	1355580	14990	15082	30072	118	117	235	0.0221839	79.5745	0.897436
Hepg2	Helas3	RXRA	1355580	0	0	0	316	303	619	0	74.6365	0.844007
Hepg2	Helas3	Sin3Ak-20	1355580	0	0	0	308	312	620	0	75.1613	0.841346
Hepg2	Helas3	SMC3_(ab9263)	1355580	30561	30662	61223	584	551	1135	0.0451637	88.6344	0.952667
Hepg2	Helas3	SP1	1355580	0	0	0	470	460	930	0	73.2258	0.833982
Hepg2	Helas3	SP2_(SC-643)	1355580	0	0	0	48	53	101	0	74.2574	0.811321
Hepg2	Helas3	SREBP1	1355580	0	0	0	49	47	96	0	84.375	0.896657
Hepg2	Helas3	SRF	1355580	0	0	0	96	98	194	0	75.7732	0.843325
Hepg2	Helas3	TAF1	1355580	12452	12471	24923	279	312	591	0.0183855	79.0186	0.861329
Hepg2	Helas3	TBP	1355580	14366	14345	28711	282	259	541	0.0211799	77.4492	0.845669
Hepg2	Helas3	TCF12	1355580	0	0	0	42	30	72	0	65.2778	0.857937
Hepg2	Helas3	TCF7L2	1355580	2418	2478	4896	53	58	111	0.00361174	66.6667	0.721535
Hepg2	Helas3	TEAD4_(SC-101184)	1355580	0	0	0	285	265	550	0	76.9091	0.886461
Hepg2	Helas3	TR4	1355580	1639	1649	3288	53	48	101	0.00242553	77.2277	0.841981
Hepg2	Helas3	USF-1	1355580	0	0	0	412	428	840	0	85	0.923413
Hepg2	Helas3	USF2	1355580	9558	9620	19178	124	128	252	0.0141474	88.0952	0.951361
Hepg2	Helas3	YY1	1355580	0	0	0	338	310	648	0	79.1667	0.877076
Hepg2	Helas3	ZBTB33	1355580	0	0	0	50	64	114	0	75.4386	0.841875
Hepg2	Helas3	ZBTB7A_(SC-34508)	1355580	0	0	0	176	165	341	0	75.6598	0.839291
Hepg2	Helas3	ZNF274	1355580	67	71	138	5	2	7	0.000101801	28.5714	0.7
Hepg2	Hepg2	ARID3A_(NB100-279)	2147432	13983	13862	27845	292	358	650	0.0129667	84.1538	0.917454
Hepg2	Hepg2	ATF3	2147432	2602	2604	5206	64	55	119	0.00242429	86.5546	0.934659
Hepg2	Hepg2	BHLHE40	2147432	13750	13824	27574	326	326	652	0.0128405	86.059	0.927237
Hepg2	Hepg2	BRCA1_(A300-000A)	2147432	1195	1165	2360	25	26	51	0.00109899	84.3137	0.869231
Hepg2	Hepg2	CEBPB	2147432	57192	58976	116168	1341	1355	2696	0.0540962	88.7611	0.95501
Hepg2	Hepg2	CEBPB_(SC-150)	2147432	13150	14248	27398	359	329	688	0.0127585	91.2791	0.967674
Hepg2	Hepg2	CEBPD_(SC-636)	2147432	8887	9099	17986	231	189	420	0.00837559	83.0952	0.91626
Hepg2	Hepg2	CHD2_(AB68301)	2147432	4037	4063	8100	93	83	176	0.00377195	80.6818	0.880425
Hepg2	Hepg2	c-Jun	2147432	9974	10035	20009	242	250	492	0.00931764	90.0407	0.965702
Hepg2	Hepg2	c-Myc	2147432	3507	3503	7010	78	80	158	0.00326436	87.3418	0.93766
Hepg2	Hepg2	COREST_(sc-30189)	2147432	4270	4244	8514	106	98	204	0.00396474	82.8431	0.901521
Hepg2	Hepg2	CTCF	2147432	147509	149286	296795	3567	3476	7043	0.138209	89.6403	0.969517
Hepg2	Hepg2	ELF1	2147432	14168	14083	28251	341	330	671	0.0131557	81.5201	0.913241
Hepg2	Hepg2	ERRA	2147432	945	925	1870	20	30	50	0.000870808	86	0.893333
Hepg2	Hepg2	EZH2_(39875)	2147432	2618	2617	5235	55	69	124	0.0024378	65.3226	0.709091
Hepg2	Hepg2	FOSL2	2147432	19660	19779	39439	495	491	986	0.0183657	87.2211	0.949174
Hepg2	Hepg2	FOXA1	2147432	72297	73913	146210	1684	1745	3429	0.068086	87.7959	0.944187
Hepg2	Hepg2	FOXA2_(SC-6554)	2147432	31462	32102	63564	757	751	1508	0.0296	89.4562	0.953469
Hepg2	Hepg2	GABP	2147432	7835	7829	15664	188	191	379	0.00729429	85.4881	0.930183
Hepg2	Hepg2	GRp20	2147432	472	476	948	16	4	20	0.000441458	75	0.859375
Hepg2	Hepg2	HDAC2_(SC-6296)	2147432	14899	14939	29838	344	359	703	0.0138947	82.5036	0.898474
Hepg2	Hepg2	HNF4A	2147432	25059	25237	50296	590	596	1186	0.0234215	85.1604	0.935677
Hepg2	Hepg2	HNF4G_(SC-6558)	2147432	16042	15969	32011	372	372	744	0.0149066	83.4677	0.92312
Hepg2	Hepg2	HSF1	2147432	1124	1123	2247	21	36	57	0.00104637	84.2105	0.839947
Hepg2	Hepg2	IRF3	2147432	545	536	1081	9	6	15	0.000503392	80	1
Hepg2	Hepg2	JunD	2147432	42305	42468	84773	1009	1022	2031	0.0394765	89.1679	0.965471
Hepg2	Hepg2	MafF_(M8194)	2147432	29329	29432	58761	681	708	1389	0.0273634	90.5688	0.969057
Hepg2	Hepg2	MafK	2147432	77248	78024	155272	1885	1799	3684	0.0723059	90.2239	0.968827
Hepg2	Hepg2	Max	2147432	9377	9392	18769	237	239	476	0.00874021	82.1429	0.920996
Hepg2	Hepg2	MAZ_(ab85725)	2147432	9578	9572	19150	234	229	463	0.00891763	85.3132	0.916079
Hepg2	Hepg2	MBD4_(SC-271530)	2147432	4679	4697	9376	95	136	231	0.00436615	79.2208	0.879644
Hepg2	Hepg2	Mxi1_(AF4185)	2147432	16083	16131	32214	405	365	770	0.0150012	81.2987	0.896452
Hepg2	Hepg2	MYBL2_(SC-81192)	2147432	14059	14110	28169	382	357	739	0.0131175	78.2138	0.882793
Hepg2	Hepg2	NFIC_(SC-81335)	2147432	12545	12612	25157	300	304	604	0.0117149	81.1258	0.897708
Hepg2	Hepg2	Nrf1	2147432	1491	1485	2976	40	37	77	0.00138584	84.4156	0.884459
Hepg2	Hepg2	NRSF	2147432	14751	14717	29468	324	334	658	0.0137224	74.6201	0.827355
Hepg2	Hepg2	p300	2147432	27041	27089	54130	606	637	1243	0.0252069	84.4903	0.92851
Hepg2	Hepg2	PGC1A	2147432	1027	1057	2084	32	19	51	0.000970461	74.5098	0.799342
Hepg2	Hepg2	Pol2	2147432	80940	81600	162540	1899	1994	3893	0.0756904	73.0166	0.814286
Hepg2	Hepg2	Rad21	2147432	70393	71358	141751	1655	1717	3372	0.0660095	88.7011	0.964818
Hepg2	Hepg2	RFX5_(200-401-194)	2147432	4703	4759	9462	118	117	235	0.00440619	82.1277	0.896784
Hepg2	Hepg2	RXRA	2147432	13435	13425	26860	316	303	619	0.012508	86.7528	0.934213
Hepg2	Hepg2	Sin3Ak-20	2147432	12987	13043	26030	308	312	620	0.0121215	78.5484	0.870182
Hepg2	Hepg2	SMC3_(ab9263)	2147432	23907	24169	48076	584	551	1135	0.0223877	88.8106	0.960672
Hepg2	Hepg2	SP1	2147432	19808	20061	39869	470	460	930	0.0185659	83.871	0.923464
Hepg2	Hepg2	SP2_(SC-643)	2147432	2083	2067	4150	48	53	101	0.00193254	71.2871	0.803852
Hepg2	Hepg2	SREBP1	2147432	2035	2039	4074	49	47	96	0.00189715	80.2083	0.895354
Hepg2	Hepg2	SRF	2147432	4165	4169	8334	96	98	194	0.00388091	78.3505	0.888712
Hepg2	Hepg2	TAF1	2147432	12644	12659	25303	279	312	591	0.0117829	79.0186	0.845982
Hepg2	Hepg2	TBP	2147432	10846	10875	21721	282	259	541	0.0101149	79.6673	0.874764
Hepg2	Hepg2	TCF12	2147432	1617	1665	3282	42	30	72	0.00152834	87.5	0.965079
Hepg2	Hepg2	TCF7L2	2147432	2144	2143	4287	53	58	111	0.00199634	72.973	0.797007
Hepg2	Hepg2	TEAD4_(SC-101184)	2147432	11832	11919	23751	285	265	550	0.0110602	83.4545	0.920437
Hepg2	Hepg2	TR4	2147432	2304	2341	4645	53	48	101	0.00216305	72.2772	0.821148
Hepg2	Hepg2	USF-1	2147432	17069	17205	34274	412	428	840	0.0159605	86.9048	0.945726
Hepg2	Hepg2	USF2	2147432	4885	5001	9886	124	128	252	0.00460364	88.8889	0.971396
Hepg2	Hepg2	YY1	2147432	13926	13879	27805	338	310	648	0.012948	83.179	0.906986
Hepg2	Hepg2	ZBTB33	2147432	2241	2233	4474	50	64	114	0.00208342	79.8246	0.884687
Hepg2	Hepg2	ZBTB7A_(SC-34508)	2147432	7306	7275	14581	176	165	341	0.00678997	76.8328	0.867562
Hepg2	Hepg2	ZNF274	2147432	174	185	359	5	2	7	0.000167176	14.2857	0.5
Huvec	A549	c-Fos	915650	0	0	0	3606	3668	7274	0	86.3074	0.936437
Huvec	A549	c-Jun	915650	0	0	0	2251	2301	4552	0	88.0053	0.946537
Huvec	A549	c-Myc	915650	0	0	0	431	431	862	0	85.1508	0.923881
Huvec	A549	CTCF	915650	77341	78223	155564	9146	9302	18448	0.169895	90.541	0.976377
Huvec	A549	EZH2_(39875)	915650	0	0	0	329	329	658	0	73.8602	0.816557
Huvec	A549	GATA-2	915650	0	0	0	2219	2079	4298	0	74.9651	0.846268
Huvec	A549	Max	915650	7849	7696	15545	719	741	1460	0.016977	82.9452	0.914687
Huvec	A549	Pol2	915650	51788	51690	103478	6729	6719	13448	0.11301	75.7634	0.840604
Huvec	Gm12878	c-Fos	2115801	1738	1739	3477	3606	3668	7274	0.00164335	84.0665	0.918542
Huvec	Gm12878	c-Jun	2115801	0	0	0	2251	2301	4552	0	83.4798	0.914373
Huvec	Gm12878	c-Myc	2115801	2921	2907	5828	431	431	862	0.00275451	82.9466	0.916371
Huvec	Gm12878	CTCF	2115801	102460	103370	205830	9146	9302	18448	0.0972823	90.0206	0.967243
Huvec	Gm12878	EZH2_(39875)	2115801	1971	1955	3926	329	329	658	0.00185556	71.4286	0.80633
Huvec	Gm12878	GATA-2	2115801	0	0	0	2219	2079	4298	0	74.7324	0.838878
Huvec	Gm12878	Max	2115801	9865	9875	19740	719	741	1460	0.0093298	82.9452	0.910019
Huvec	Gm12878	Pol2	2115801	65894	65857	131751	6729	6719	13448	0.06227	75.4177	0.845457
Huvec	H1hesc	c-Fos	1209454	0	0	0	3606	3668	7274	0	78.2925	0.883343
Huvec	H1hesc	c-Jun	1209454	1682	1718	3400	2251	2301	4552	0.00281119	80.3383	0.904988
Huvec	H1hesc	c-Myc	1209454	4544	4599	9143	431	431	862	0.00755961	80.2784	0.891883
Huvec	H1hesc	CTCF	1209454	84114	85372	169486	9146	9302	18448	0.140134	91.9178	0.975563
Huvec	H1hesc	EZH2_(39875)	1209454	3585	3620	7205	329	329	658	0.00595723	74.6201	0.835617
Huvec	H1hesc	GATA-2	1209454	0	0	0	2219	2079	4298	0	68.4504	0.810262
Huvec	H1hesc	Max	1209454	8694	8844	17538	719	741	1460	0.0145008	82.1918	0.906956
Huvec	H1hesc	Pol2	1209454	39953	40142	80095	6729	6719	13448	0.0662241	73.7784	0.82919
Huvec	Helas3	c-Fos	1355580	7246	7243	14489	3606	3668	7274	0.0106884	87.5722	0.943653
Huvec	Helas3	c-Jun	1355580	17032	17032	34064	2251	2301	4552	0.0251287	88.5545	0.950966
Huvec	Helas3	c-Myc	1355580	10161	10301	20462	431	431	862	0.0150946	83.4107	0.917383
Huvec	Helas3	CTCF	1355580	114249	115695	229944	9146	9302	18448	0.169628	90.1886	0.971829
Huvec	Helas3	EZH2_(39875)	1355580	1399	1436	2835	329	329	658	0.00209136	74.1641	0.818063
Huvec	Helas3	GATA-2	1355580	0	0	0	2219	2079	4298	0	75.0116	0.858211
Huvec	Helas3	Max	1355580	23104	23080	46184	719	741	1460	0.0340695	83.2192	0.912324
Huvec	Helas3	Pol2	1355580	45685	45991	91676	6729	6719	13448	0.0676286	75.311	0.83749
Huvec	Hepg2	c-Fos	2147432	0	0	0	3606	3668	7274	0	82.1281	0.901073
Huvec	Hepg2	c-Jun	2147432	9974	10035	20009	2251	2301	4552	0.00931764	84.4684	0.921637
Huvec	Hepg2	c-Myc	2147432	3507	3503	7010	431	431	862	0.00326436	83.4107	0.909943
Huvec	Hepg2	CTCF	2147432	104679	105999	210678	9146	9302	18448	0.0981069	89.7984	0.968648
Huvec	Hepg2	EZH2_(39875)	2147432	2618	2617	5235	329	329	658	0.0024378	73.4043	0.808548
Huvec	Hepg2	GATA-2	2147432	0	0	0	2219	2079	4298	0	71.5216	0.818739
Huvec	Hepg2	Max	2147432	9377	9392	18769	719	741	1460	0.00874021	81.0959	0.902969
Huvec	Hepg2	Pol2	2147432	77765	78342	156107	6729	6719	13448	0.0726947	74.5761	0.822425
MCF7	A549	c-Fos	915650	0	0	0	6801	6972	13773	0	88.6299	0.953955
MCF7	A549	c-Myc	915650	0	0	0	2771	2825	5596	0	79.8964	0.882039
MCF7	A549	CTCF	915650	77341	78223	155564	8234	8118	16352	0.169895	88.8026	0.957321
MCF7	A549	E2F4	915650	0	0	0	349	326	675	0	81.4815	0.910568
MCF7	A549	GATA3	915650	0	0	0	365	386	751	0	70.372	0.786417
MCF7	A549	HA-E2F1	915650	0	0	0	454	424	878	0	73.6902	0.821625
MCF7	A549	Pol2	915650	51788	51690	103478	2026	1996	4022	0.11301	74.3411	0.830279
MCF7	A549	STAT3	915650	0	0	0	4074	3977	8051	0	83.8033	0.915975
MCF7	A549	TCF7L2	915650	0	0	0	252	240	492	0	73.7805	0.815063
MCF7	A549	ZNF217	915650	0	0	0	202	208	410	0	70.2439	0.779465
MCF7	Gm12878	c-Fos	2115801	1738	1739	3477	6801	6972	13773	0.00164335	82.168	0.902252
MCF7	Gm12878	c-Myc	2115801	2921	2907	5828	2771	2825	5596	0.00275451	78.2702	0.866845
MCF7	Gm12878	CTCF	2115801	102460	103370	205830	8234	8118	16352	0.0972823	86.6438	0.942245
MCF7	Gm12878	E2F4	2115801	2713	2690	5403	349	326	675	0.00255364	81.3333	0.90613
MCF7	Gm12878	GATA3	2115801	0	0	0	365	386	751	0	64.6663	0.742485
MCF7	Gm12878	HA-E2F1	2115801	0	0	0	454	424	878	0	72.5513	0.823347
MCF7	Gm12878	Pol2	2115801	53572	53591	107163	2026	1996	4022	0.0506489	74.8633	0.837698
MCF7	Gm12878	STAT3	2115801	5115	5067	10182	4074	3977	8051	0.00481236	77.804	0.869587
MCF7	Gm12878	TCF7L2	2115801	0	0	0	252	240	492	0	66.0569	0.75749
MCF7	Gm12878	ZNF217	2115801	0	0	0	202	208	410	0	66.5854	0.740504
MCF7	H1hesc	c-Fos	1209454	0	0	0	6801	6972	13773	0	78.3707	0.885668
MCF7	H1hesc	c-Myc	1209454	4544	4599	9143	2771	2825	5596	0.00755961	76.7334	0.851462
MCF7	H1hesc	CTCF	1209454	84114	85372	169486	8234	8118	16352	0.140134	88.9616	0.955444
MCF7	H1hesc	E2F4	1209454	0	0	0	349	326	675	0	81.037	0.884578
MCF7	H1hesc	GATA3	1209454	0	0	0	365	386	751	0	64.2443	0.780583
MCF7	H1hesc	HA-E2F1	1209454	0	0	0	454	424	878	0	74.2597	0.823404
MCF7	H1hesc	Pol2	1209454	24130	24187	48317	2026	1996	4022	0.0399494	75.6837	0.840324
MCF7	H1hesc	STAT3	1209454	0	0	0	4074	3977	8051	0	73.8293	0.857417
MCF7	H1hesc	TCF7L2	1209454	0	0	0	252	240	492	0	64.2276	0.775876
MCF7	H1hesc	ZNF217	1209454	0	0	0	202	208	410	0	63.4146	0.747644
MCF7	Helas3	c-Fos	1355580	7246	7243	14489	6801	6972	13773	0.0106884	89.9441	0.960172
MCF7	Helas3	c-Myc	1355580	10161	10301	20462	2771	2825	5596	0.0150946	80.7184	0.884582
MCF7	Helas3	CTCF	1355580	114249	115695	229944	8234	8118	16352	0.169628	87.763	0.951923
MCF7	Helas3	E2F4	1355580	2173	2206	4379	349	326	675	0.00323035	84.5926	0.923418
MCF7	Helas3	GATA3	1355580	0	0	0	365	386	751	0	68.7756	0.792514
MCF7	Helas3	HA-E2F1	1355580	7975	7997	15972	454	424	878	0.0117824	74.6014	0.816292
MCF7	Helas3	Pol2	1355580	43303	43597	86900	2026	1996	4022	0.0641054	74.6892	0.834734
MCF7	Helas3	STAT3	1355580	10738	10823	21561	4074	3977	8051	0.0159054	84.2877	0.926773
MCF7	Helas3	TCF7L2	1355580	2418	2478	4896	252	240	492	0.00361174	70.122	0.814501
MCF7	Helas3	ZNF217	1355580	0	0	0	202	208	410	0	70.2439	0.798053
MCF7	Hepg2	c-Fos	2147432	0	0	0	6801	6972	13773	0	84.5567	0.919499
MCF7	Hepg2	c-Myc	2147432	3507	3503	7010	2771	2825	5596	0.00326436	77.9485	0.860154
MCF7	Hepg2	CTCF	2147432	104679	105999	210678	8234	8118	16352	0.0981069	86.9802	0.94573
MCF7	Hepg2	E2F4	2147432	0	0	0	349	326	675	0	81.4815	0.888129
MCF7	Hepg2	GATA3	2147432	0	0	0	365	386	751	0	69.2726	0.776322
MCF7	Hepg2	HA-E2F1	2147432	0	0	0	454	424	878	0	72.4374	0.80038
MCF7	Hepg2	Pol2	2147432	63116	63709	126825	2026	1996	4022	0.0590589	74.8384	0.825482
MCF7	Hepg2	STAT3	2147432	0	0	0	4074	3977	8051	0	78.2387	0.87518
MCF7	Hepg2	TCF7L2	2147432	2144	2143	4287	252	240	492	0.00199634	71.9512	0.811524
MCF7	Hepg2	ZNF217	2147432	0	0	0	202	208	410	0	69.2683	0.77768
